# Supplementary material for: Experience Sampling-Based Personalized Feedback and Positive Affect: A Randomized Controlled Trial in Depressed Patients
Source: PLoS One. 2015 Jun 2;10(6):e0128095. doi: 10.1371/journal.pone.0128095 (PMC4452775; doi:10.1371/journal.pone.0128095)
Supplement: S1 Dataset — (XLS) [file pone.0128095.s002.xls]

## Sheet: Sheet1
subjno	st_period	dayno	beepno	pa	na	condition	st_week	esm_period
16150	Pre 1 (briefing)	5	10	3	2.5	Pseudo-intervention	1	Pre-assessment (Five days PsyMate)
16150	Pre 1 (briefing)	3	7	2.25	2.5	Pseudo-intervention	1	Pre-assessment (Five days PsyMate)
16150	Pre 1 (briefing)	2	3	3.5	2	Pseudo-intervention	1	Pre-assessment (Five days PsyMate)
16150	Pre 1 (briefing)	2	6	2.75	2	Pseudo-intervention	1	Pre-assessment (Five days PsyMate)
16150	Pre 1 (briefing)	1	2	2	4.5	Pseudo-intervention	1	Pre-assessment (Five days PsyMate)
16150	Pre 1 (briefing)	1	3	2	4.5	Pseudo-intervention	1	Pre-assessment (Five days PsyMate)
16150	Pre 1 (briefing)	2	10	4	2	Pseudo-intervention	1	Pre-assessment (Five days PsyMate)
16150	Pre 1 (briefing)	2	9	2.5	2.5	Pseudo-intervention	1	Pre-assessment (Five days PsyMate)
16150	Pre 1 (briefing)	1	5	2	4	Pseudo-intervention	1	Pre-assessment (Five days PsyMate)
16150	Pre 1 (briefing)	3	6	2.25	2.75	Pseudo-intervention	1	Pre-assessment (Five days PsyMate)
16150	Pre 1 (briefing)	2	7	2.75	2.25	Pseudo-intervention	1	Pre-assessment (Five days PsyMate)
16150	Pre 1 (briefing)	3	5	2.25	1.75	Pseudo-intervention	1	Pre-assessment (Five days PsyMate)
16150	Pre 1 (briefing)	4	8	2.75	3.25	Pseudo-intervention	1	Pre-assessment (Five days PsyMate)
16150	Pre 1 (briefing)	2	4	2.5	2.5	Pseudo-intervention	1	Pre-assessment (Five days PsyMate)
16150	Pre 1 (briefing)	5	9	3	2.5	Pseudo-intervention	1	Pre-assessment (Five days PsyMate)
16150	Pre 1 (briefing)	4	4	1	5.5	Pseudo-intervention	1	Pre-assessment (Five days PsyMate)
16150	Pre 1 (briefing)	4	3	3.25	2	Pseudo-intervention	1	Pre-assessment (Five days PsyMate)
16150	Pre 1 (briefing)	4	2	2.5	2	Pseudo-intervention	1	Pre-assessment (Five days PsyMate)
16150	Pre 1 (briefing)	1	8	2	3.5	Pseudo-intervention	1	Pre-assessment (Five days PsyMate)
16150	Pre 1 (briefing)	3	10	1.75	2.25	Pseudo-intervention	1	Pre-assessment (Five days PsyMate)
16150	Pre 1 (briefing)	5	8	2.5	1.75	Pseudo-intervention	1	Pre-assessment (Five days PsyMate)
16150	Pre 1 (briefing)	3	8	2.5	2	Pseudo-intervention	1	Pre-assessment (Five days PsyMate)
16150	Pre 1 (briefing)	1	4	2	4.75	Pseudo-intervention	1	Pre-assessment (Five days PsyMate)
16150	Pre 1 (briefing)	1	1	1.75	3.75	Pseudo-intervention	1	Pre-assessment (Five days PsyMate)
16150	Pre 1 (briefing)	5	5	2.75	2.75	Pseudo-intervention	1	Pre-assessment (Five days PsyMate)
16150	Pre 1 (briefing)	5	4	2.5	2.25	Pseudo-intervention	1	Pre-assessment (Five days PsyMate)
16150	Pre 1 (briefing)	3	3	2.5	2.5	Pseudo-intervention	1	Pre-assessment (Five days PsyMate)
16150	Pre 1 (briefing)	1	7	2	2.5	Pseudo-intervention	1	Pre-assessment (Five days PsyMate)
16150	Pre 1 (briefing)	3	9	2	2	Pseudo-intervention	1	Pre-assessment (Five days PsyMate)
16150	Pre 1 (briefing)	2	8	2	1.75	Pseudo-intervention	1	Pre-assessment (Five days PsyMate)
16150	Pre 1 (briefing)	3	4	2.25	2.25	Pseudo-intervention	1	Pre-assessment (Five days PsyMate)
16150	Pre 1 (briefing)	1	10	2	2	Pseudo-intervention	1	Pre-assessment (Five days PsyMate)
16150	Intervention period	1	6	3.25	2.75	Pseudo-intervention	3	Intervention week 1 (Three days PsyMate)
16150	Intervention period	1	7	3.25	2	Pseudo-intervention	3	Intervention week 1 (Three days PsyMate)
16150	Intervention period	3	4	2.25	2	Pseudo-intervention	3	Intervention week 1 (Three days PsyMate)
16150	Intervention period	3	8	2.25	2	Pseudo-intervention	3	Intervention week 1 (Three days PsyMate)
16150	Intervention period	2	9	2.25	2	Pseudo-intervention	3	Intervention week 1 (Three days PsyMate)
16150	Intervention period	1	5	2.5	4	Pseudo-intervention	3	Intervention week 1 (Three days PsyMate)
16150	Intervention period	1	10	2.5	2.25	Pseudo-intervention	3	Intervention week 1 (Three days PsyMate)
16150	Intervention period	3	7	2	2	Pseudo-intervention	3	Intervention week 1 (Three days PsyMate)
16150	Intervention period	1	8	3	2	Pseudo-intervention	3	Intervention week 1 (Three days PsyMate)
16150	Intervention period	3	10	2.25	2	Pseudo-intervention	3	Intervention week 1 (Three days PsyMate)
16150	Intervention period	3	6	2.5	2	Pseudo-intervention	3	Intervention week 1 (Three days PsyMate)
16150	Intervention period	2	2	2	2	Pseudo-intervention	3	Intervention week 1 (Three days PsyMate)
16150	Intervention period	2	6	2.5	2	Pseudo-intervention	3	Intervention week 1 (Three days PsyMate)
16150	Intervention period	2	10	2	2	Pseudo-intervention	3	Intervention week 1 (Three days PsyMate)
16150	Intervention period	2	7	2.5	2	Pseudo-intervention	3	Intervention week 1 (Three days PsyMate)
16150	Intervention period	3	9	2	2	Pseudo-intervention	3	Intervention week 1 (Three days PsyMate)
16150	Intervention period	1	9	3.25	2	Pseudo-intervention	3	Intervention week 1 (Three days PsyMate)
16150	Intervention period	2	6	2	2.25	Pseudo-intervention	4	Intervention week 2 (Three days PsyMate)
16150	Intervention period	3	6	2	2	Pseudo-intervention	4	Intervention week 2 (Three days PsyMate)
16150	Intervention period	1	6	2	2	Pseudo-intervention	4	Intervention week 2 (Three days PsyMate)
16150	Intervention period	2	2	2	2	Pseudo-intervention	4	Intervention week 2 (Three days PsyMate)
16150	Intervention period	3	7	2	2	Pseudo-intervention	4	Intervention week 2 (Three days PsyMate)
16150	Intervention period	2	8	2	1.75	Pseudo-intervention	4	Intervention week 2 (Three days PsyMate)
16150	Intervention period	3	3	2.25	2	Pseudo-intervention	4	Intervention week 2 (Three days PsyMate)
16150	Intervention period	1	4	2.5	2.25	Pseudo-intervention	4	Intervention week 2 (Three days PsyMate)
16150	Intervention period	2	4	2	2	Pseudo-intervention	4	Intervention week 2 (Three days PsyMate)
16150	Intervention period	3	8	2.25	2	Pseudo-intervention	4	Intervention week 2 (Three days PsyMate)
16150	Intervention period	1	8	2.5	2.5	Pseudo-intervention	4	Intervention week 2 (Three days PsyMate)
16150	Intervention period	3	9	2.5	2	Pseudo-intervention	4	Intervention week 2 (Three days PsyMate)
16150	Intervention period	2	7	2.75	2	Pseudo-intervention	4	Intervention week 2 (Three days PsyMate)
16150	Intervention period	1	5	2.25	2	Pseudo-intervention	4	Intervention week 2 (Three days PsyMate)
16150	Intervention period	1	7	2.25	1.75	Pseudo-intervention	4	Intervention week 2 (Three days PsyMate)
16150	Intervention period	1	5	3.25	2.5	Pseudo-intervention	5	Intervention week 3 (Three days PsyMate)
16150	Intervention period	2	7	2.75	2	Pseudo-intervention	5	Intervention week 3 (Three days PsyMate)
16150	Intervention period	3	8	2.25	2	Pseudo-intervention	5	Intervention week 3 (Three days PsyMate)
16150	Intervention period	3	6	2.25	2	Pseudo-intervention	5	Intervention week 3 (Three days PsyMate)
16150	Intervention period	1	8	3	3	Pseudo-intervention	5	Intervention week 3 (Three days PsyMate)
16150	Intervention period	2	6	2.25	2	Pseudo-intervention	5	Intervention week 3 (Three days PsyMate)
16150	Intervention period	2	4	2.25	2.25	Pseudo-intervention	5	Intervention week 3 (Three days PsyMate)
16150	Intervention period	1	7	2.5	2	Pseudo-intervention	5	Intervention week 3 (Three days PsyMate)
16150	Intervention period	3	3	2.25	1.75	Pseudo-intervention	5	Intervention week 3 (Three days PsyMate)
16150	Intervention period	3	4	2.25	2	Pseudo-intervention	5	Intervention week 3 (Three days PsyMate)
16150	Intervention period	2	3	2	2	Pseudo-intervention	5	Intervention week 3 (Three days PsyMate)
16150	Intervention period	3	9	2.5	1.75	Pseudo-intervention	5	Intervention week 3 (Three days PsyMate)
16150	Intervention period	1	4	3	3	Pseudo-intervention	5	Intervention week 3 (Three days PsyMate)
16150	Intervention period	2	8	2.5	2	Pseudo-intervention	5	Intervention week 3 (Three days PsyMate)
16150	Intervention period	1	9	3.5	2.5	Pseudo-intervention	5	Intervention week 3 (Three days PsyMate)
16150	Intervention period	1	6	3	1.5	Pseudo-intervention	5	Intervention week 3 (Three days PsyMate)
16150	Intervention period	2	9	2.5	2.25	Pseudo-intervention	5	Intervention week 3 (Three days PsyMate)
16150	Intervention period	1	3	2.5	2	Pseudo-intervention	5	Intervention week 3 (Three days PsyMate)
16150	Intervention period	1	2	2.5	2	Pseudo-intervention	5	Intervention week 3 (Three days PsyMate)
16150	Intervention period	2	5	2.25	2	Pseudo-intervention	5	Intervention week 3 (Three days PsyMate)
16150	Intervention period	1	10	2.5	2	Pseudo-intervention	5	Intervention week 3 (Three days PsyMate)
16150	Intervention period	3	10	2.25	2	Pseudo-intervention	5	Intervention week 3 (Three days PsyMate)
16150	Intervention period	2	10	2	2	Pseudo-intervention	5	Intervention week 3 (Three days PsyMate)
16150	Intervention period	2	2	2.25	1.75	Pseudo-intervention	5	Intervention week 3 (Three days PsyMate)
16150	Intervention period	1	6	3.5	2	Pseudo-intervention	6	Intervention week 4 (Three days PsyMate)
16150	Intervention period	1	4	2.25	2	Pseudo-intervention	6	Intervention week 4 (Three days PsyMate)
16150	Intervention period	1	8	2.5	2	Pseudo-intervention	6	Intervention week 4 (Three days PsyMate)
16150	Intervention period	3	3	2	2	Pseudo-intervention	6	Intervention week 4 (Three days PsyMate)
16150	Intervention period	1	7	2.5	2	Pseudo-intervention	6	Intervention week 4 (Three days PsyMate)
16150	Intervention period	3	4	2.5	2	Pseudo-intervention	6	Intervention week 4 (Three days PsyMate)
16150	Intervention period	1	10	2.25	2	Pseudo-intervention	6	Intervention week 4 (Three days PsyMate)
16150	Intervention period	1	9	2.25	2	Pseudo-intervention	6	Intervention week 4 (Three days PsyMate)
16150	Intervention period	1	3	2.75	2.75	Pseudo-intervention	6	Intervention week 4 (Three days PsyMate)
16150	Intervention period	3	6	3.5	1	Pseudo-intervention	8	Intervention week 6 (Three days PsyMate)
16150	Intervention period	3	8	2	2	Pseudo-intervention	8	Intervention week 6 (Three days PsyMate)
16150	Intervention period	1	8	2.25	2	Pseudo-intervention	8	Intervention week 6 (Three days PsyMate)
16150	Intervention period	2	8	2.25	2	Pseudo-intervention	8	Intervention week 6 (Three days PsyMate)
16150	Intervention period	2	6	2.25	2	Pseudo-intervention	8	Intervention week 6 (Three days PsyMate)
16150	Intervention period	3	10	3.75	2	Pseudo-intervention	8	Intervention week 6 (Three days PsyMate)
16150	Intervention period	2	9	3.25	2	Pseudo-intervention	8	Intervention week 6 (Three days PsyMate)
16150	Intervention period	2	10	2.25	2	Pseudo-intervention	8	Intervention week 6 (Three days PsyMate)
16150	Intervention period	2	5	2.25	2	Pseudo-intervention	8	Intervention week 6 (Three days PsyMate)
16150	Intervention period	3	4	2.25	2	Pseudo-intervention	8	Intervention week 6 (Three days PsyMate)
16150	Intervention period	1	7	2.25	2	Pseudo-intervention	8	Intervention week 6 (Three days PsyMate)
16150	Intervention period	3	1	2.5	1.75	Pseudo-intervention	8	Intervention week 6 (Three days PsyMate)
16150	Intervention period	3	2	2.25	2	Pseudo-intervention	8	Intervention week 6 (Three days PsyMate)
16150	Intervention period	2	7	2	2	Pseudo-intervention	8	Intervention week 6 (Three days PsyMate)
16150	Intervention period	1	4	2.25	2	Pseudo-intervention	8	Intervention week 6 (Three days PsyMate)
16150	Intervention period	3	5	4	1.5	Pseudo-intervention	8	Intervention week 6 (Three days PsyMate)
16150	Intervention period	4	1	2.25	2	Pseudo-intervention	8	Intervention week 6 (Three days PsyMate)
16150	Intervention period	3	9	2.5	2	Pseudo-intervention	8	Intervention week 6 (Three days PsyMate)
16150	Intervention period	1	1	2.25	2	Pseudo-intervention	8	Intervention week 6 (Three days PsyMate)
16150	Intervention period	3	3	2.25	2	Pseudo-intervention	8	Intervention week 6 (Three days PsyMate)
16150	Intervention period	1	6	2.25	2	Pseudo-intervention	8	Intervention week 6 (Three days PsyMate)
16150	Intervention period	2	4	2.25	2	Pseudo-intervention	8	Intervention week 6 (Three days PsyMate)
16150	Post 1 (briefing)	3	10	2	2	Pseudo-intervention	9	Post-assessment (Five days PsyMate)
16150	Post 1 (briefing)	1	8	2	2	Pseudo-intervention	9	Post-assessment (Five days PsyMate)
16150	Post 1 (briefing)	3	4	2.25	2	Pseudo-intervention	9	Post-assessment (Five days PsyMate)
16150	Post 1 (briefing)	4	3	2.25	2	Pseudo-intervention	9	Post-assessment (Five days PsyMate)
16150	Post 1 (briefing)	4	8	2.75	2	Pseudo-intervention	9	Post-assessment (Five days PsyMate)
16150	Post 1 (briefing)	1	6	2.25	2.75	Pseudo-intervention	9	Post-assessment (Five days PsyMate)
16150	Post 1 (briefing)	1	7	3	3	Pseudo-intervention	9	Post-assessment (Five days PsyMate)
16150	Post 1 (briefing)	5	10	2.25	2	Pseudo-intervention	9	Post-assessment (Five days PsyMate)
16150	Post 1 (briefing)	3	6	2.5	1	Pseudo-intervention	9	Post-assessment (Five days PsyMate)
16150	Post 1 (briefing)	3	3	2.25	2	Pseudo-intervention	9	Post-assessment (Five days PsyMate)
16150	Post 1 (briefing)	1	1	2.25	2.75	Pseudo-intervention	9	Post-assessment (Five days PsyMate)
16150	Post 1 (briefing)	4	6	2.5	2	Pseudo-intervention	9	Post-assessment (Five days PsyMate)
16150	Post 1 (briefing)	1	4	2	3.25	Pseudo-intervention	9	Post-assessment (Five days PsyMate)
16150	Post 1 (briefing)	2	10	3.75	2.25	Pseudo-intervention	9	Post-assessment (Five days PsyMate)
16150	Post 1 (briefing)	4	10	2	2	Pseudo-intervention	9	Post-assessment (Five days PsyMate)
16150	Post 1 (briefing)	2	9	3.75	2.25	Pseudo-intervention	9	Post-assessment (Five days PsyMate)
16150	Post 1 (briefing)	3	8	1.5	1	Pseudo-intervention	9	Post-assessment (Five days PsyMate)
16150	Post 1 (briefing)	3	9	3	2	Pseudo-intervention	9	Post-assessment (Five days PsyMate)
16150	Post 1 (briefing)	5	4	2	2.25	Pseudo-intervention	9	Post-assessment (Five days PsyMate)
16150	Post 1 (briefing)	2	8	3.5	2	Pseudo-intervention	9	Post-assessment (Five days PsyMate)
16150	Post 1 (briefing)	5	5	1.75	2.5	Pseudo-intervention	9	Post-assessment (Five days PsyMate)
16150	Post 1 (briefing)	4	5	2.5	2	Pseudo-intervention	9	Post-assessment (Five days PsyMate)
16150	Post 1 (briefing)	5	9	2.25	2	Pseudo-intervention	9	Post-assessment (Five days PsyMate)
16150	Post 1 (briefing)	4	9	2.5	2	Pseudo-intervention	9	Post-assessment (Five days PsyMate)
16150	Post 1 (briefing)	3	7	2.5	2	Pseudo-intervention	9	Post-assessment (Five days PsyMate)
16150	Post 1 (briefing)	1	3	2	2.75	Pseudo-intervention	9	Post-assessment (Five days PsyMate)
16150	Post 1 (briefing)	2	7	2.75	2	Pseudo-intervention	9	Post-assessment (Five days PsyMate)
16150	Post 1 (briefing)	4	7	2.25	2.25	Pseudo-intervention	9	Post-assessment (Five days PsyMate)
16150	Post 1 (briefing)	2	6	3.25	1.25	Pseudo-intervention	9	Post-assessment (Five days PsyMate)
16151	Pre 1 (briefing)	2	2	5.25	1	Pseudo-intervention	1	Pre-assessment (Five days PsyMate)
16151	Pre 1 (briefing)	5	2	4	1	Pseudo-intervention	1	Pre-assessment (Five days PsyMate)
16151	Pre 1 (briefing)	3	5	3	1.25	Pseudo-intervention	1	Pre-assessment (Five days PsyMate)
16151	Pre 1 (briefing)	2	7	4.75	1	Pseudo-intervention	1	Pre-assessment (Five days PsyMate)
16151	Pre 1 (briefing)	3	9	6	1	Pseudo-intervention	1	Pre-assessment (Five days PsyMate)
16151	Pre 1 (briefing)	4	6	4	1.25	Pseudo-intervention	1	Pre-assessment (Five days PsyMate)
16151	Pre 1 (briefing)	5	7	2.25	1	Pseudo-intervention	1	Pre-assessment (Five days PsyMate)
16151	Pre 1 (briefing)	5	4	3.75	1	Pseudo-intervention	1	Pre-assessment (Five days PsyMate)
16151	Pre 1 (briefing)	5	3	3.75	1	Pseudo-intervention	1	Pre-assessment (Five days PsyMate)
16151	Pre 1 (briefing)	1	1	4	1.75	Pseudo-intervention	1	Pre-assessment (Five days PsyMate)
16151	Pre 1 (briefing)	1	5	5	1.5	Pseudo-intervention	1	Pre-assessment (Five days PsyMate)
16151	Pre 1 (briefing)	1	9	5.75	1	Pseudo-intervention	1	Pre-assessment (Five days PsyMate)
16151	Pre 1 (briefing)	2	1	5.5	1	Pseudo-intervention	1	Pre-assessment (Five days PsyMate)
16151	Pre 1 (briefing)	4	10	5.25	1	Pseudo-intervention	1	Pre-assessment (Five days PsyMate)
16151	Pre 1 (briefing)	3	6	4.75	2	Pseudo-intervention	1	Pre-assessment (Five days PsyMate)
16151	Pre 1 (briefing)	3	2	4.5	1	Pseudo-intervention	1	Pre-assessment (Five days PsyMate)
16151	Pre 1 (briefing)	5	8	4	1	Pseudo-intervention	1	Pre-assessment (Five days PsyMate)
16151	Pre 1 (briefing)	4	5	3	1	Pseudo-intervention	1	Pre-assessment (Five days PsyMate)
16151	Pre 1 (briefing)	2	8	5.75	2.25	Pseudo-intervention	1	Pre-assessment (Five days PsyMate)
16151	Pre 1 (briefing)	5	9	3.75	1	Pseudo-intervention	1	Pre-assessment (Five days PsyMate)
16151	Pre 1 (briefing)	4	7	4.75	1	Pseudo-intervention	1	Pre-assessment (Five days PsyMate)
16151	Pre 1 (briefing)	1	8	5.75	1	Pseudo-intervention	1	Pre-assessment (Five days PsyMate)
16151	Pre 1 (briefing)	2	9	4.5	1	Pseudo-intervention	1	Pre-assessment (Five days PsyMate)
16151	Pre 1 (briefing)	5	10	3.5	1	Pseudo-intervention	1	Pre-assessment (Five days PsyMate)
16151	Pre 1 (briefing)	4	8	4.75	1	Pseudo-intervention	1	Pre-assessment (Five days PsyMate)
16151	Pre 1 (briefing)	1	4	4.25	1	Pseudo-intervention	1	Pre-assessment (Five days PsyMate)
16151	Pre 1 (briefing)	1	7	4.25	1	Pseudo-intervention	1	Pre-assessment (Five days PsyMate)
16151	Pre 1 (briefing)	1	6	3.5	1.25	Pseudo-intervention	1	Pre-assessment (Five days PsyMate)
16151	Pre 1 (briefing)	4	2	5.25	1	Pseudo-intervention	1	Pre-assessment (Five days PsyMate)
16151	Pre 1 (briefing)	3	3	5.5	1	Pseudo-intervention	1	Pre-assessment (Five days PsyMate)
16151	Pre 1 (briefing)	5	5	4	1	Pseudo-intervention	1	Pre-assessment (Five days PsyMate)
16151	Pre 1 (briefing)	3	10	3.75	1	Pseudo-intervention	1	Pre-assessment (Five days PsyMate)
16151	Pre 1 (briefing)	3	7	6.25	1	Pseudo-intervention	1	Pre-assessment (Five days PsyMate)
16151	Pre 1 (briefing)	2	3	4.75	1.75	Pseudo-intervention	1	Pre-assessment (Five days PsyMate)
16151	Pre 1 (briefing)	4	3	4.75	1	Pseudo-intervention	1	Pre-assessment (Five days PsyMate)
16151	Pre 1 (briefing)	2	4	4.75	1	Pseudo-intervention	1	Pre-assessment (Five days PsyMate)
16151	Pre 1 (briefing)	2	5	4.5	1	Pseudo-intervention	1	Pre-assessment (Five days PsyMate)
16151	Pre 1 (briefing)	3	1	5.75	1	Pseudo-intervention	1	Pre-assessment (Five days PsyMate)
16151	Pre 1 (briefing)	3	4	4.75	1	Pseudo-intervention	1	Pre-assessment (Five days PsyMate)
16151	Intervention period	2	4	4	1	Pseudo-intervention	3	Intervention week 1 (Three days PsyMate)
16151	Intervention period	1	7	1.75	1	Pseudo-intervention	3	Intervention week 1 (Three days PsyMate)
16151	Intervention period	3	1	4.5	1	Pseudo-intervention	3	Intervention week 1 (Three days PsyMate)
16151	Intervention period	2	3	5.75	1	Pseudo-intervention	3	Intervention week 1 (Three days PsyMate)
16151	Intervention period	3	2	4.5	1	Pseudo-intervention	3	Intervention week 1 (Three days PsyMate)
16151	Intervention period	3	3	4.5	1	Pseudo-intervention	3	Intervention week 1 (Three days PsyMate)
16151	Intervention period	3	4	2.5	1.25	Pseudo-intervention	3	Intervention week 1 (Three days PsyMate)
16151	Intervention period	2	7	3.75	1.25	Pseudo-intervention	3	Intervention week 1 (Three days PsyMate)
16151	Intervention period	1	4	3.5	1	Pseudo-intervention	3	Intervention week 1 (Three days PsyMate)
16151	Intervention period	1	2	4	1	Pseudo-intervention	3	Intervention week 1 (Three days PsyMate)
16151	Intervention period	1	3	5.25	1	Pseudo-intervention	3	Intervention week 1 (Three days PsyMate)
16151	Intervention period	1	10	2	1	Pseudo-intervention	3	Intervention week 1 (Three days PsyMate)
16151	Intervention period	2	5	4	1	Pseudo-intervention	3	Intervention week 1 (Three days PsyMate)
16151	Intervention period	3	8	5.25	1	Pseudo-intervention	3	Intervention week 1 (Three days PsyMate)
16151	Intervention period	3	5	3.25	1.75	Pseudo-intervention	3	Intervention week 1 (Three days PsyMate)
16151	Intervention period	2	8	1.5	1.5	Pseudo-intervention	3	Intervention week 1 (Three days PsyMate)
16151	Intervention period	1	9	4.75	1	Pseudo-intervention	3	Intervention week 1 (Three days PsyMate)
16151	Intervention period	1	5	2.5	1	Pseudo-intervention	3	Intervention week 1 (Three days PsyMate)
16151	Intervention period	1	1	4	1	Pseudo-intervention	3	Intervention week 1 (Three days PsyMate)
16151	Intervention period	3	6	3.25	1	Pseudo-intervention	3	Intervention week 1 (Three days PsyMate)
16151	Intervention period	1	8	4.75	1	Pseudo-intervention	3	Intervention week 1 (Three days PsyMate)
16151	Intervention period	3	7	4.75	1	Pseudo-intervention	3	Intervention week 1 (Three days PsyMate)
16151	Intervention period	5	4	3	1	Pseudo-intervention	4	Intervention week 2 (Three days PsyMate)
16151	Intervention period	3	10	3	1	Pseudo-intervention	4	Intervention week 2 (Three days PsyMate)
16151	Intervention period	6	7			Pseudo-intervention	4	Intervention week 2 (Three days PsyMate)
16151	Intervention period	5	5			Pseudo-intervention	4	Intervention week 2 (Three days PsyMate)
16151	Intervention period	1	1	5.25	1	Pseudo-intervention	4	Intervention week 2 (Three days PsyMate)
16151	Intervention period	5	7			Pseudo-intervention	4	Intervention week 2 (Three days PsyMate)
16151	Intervention period	2	6	2.5	2.25	Pseudo-intervention	4	Intervention week 2 (Three days PsyMate)
16151	Intervention period	3	8	4	1	Pseudo-intervention	4	Intervention week 2 (Three days PsyMate)
16151	Intervention period	3	7	3.5	1	Pseudo-intervention	4	Intervention week 2 (Three days PsyMate)
16151	Intervention period	4	1	3	1	Pseudo-intervention	4	Intervention week 2 (Three days PsyMate)
16151	Intervention period	1	7	5.75	1	Pseudo-intervention	4	Intervention week 2 (Three days PsyMate)
16151	Intervention period	5	6			Pseudo-intervention	4	Intervention week 2 (Three days PsyMate)
16151	Intervention period	1	9	4.5	1	Pseudo-intervention	4	Intervention week 2 (Three days PsyMate)
16151	Intervention period	2	1	4.75	1	Pseudo-intervention	4	Intervention week 2 (Three days PsyMate)
16151	Intervention period	2	8	3.75	1	Pseudo-intervention	4	Intervention week 2 (Three days PsyMate)
16151	Intervention period	1	8	4.25	1	Pseudo-intervention	4	Intervention week 2 (Three days PsyMate)
16151	Intervention period	3	5	3	1	Pseudo-intervention	4	Intervention week 2 (Three days PsyMate)
16151	Intervention period	2	10	4.75	1.25	Pseudo-intervention	4	Intervention week 2 (Three days PsyMate)
16151	Intervention period	3	1	4.75	1	Pseudo-intervention	4	Intervention week 2 (Three days PsyMate)
16151	Intervention period	3	2	2.75	1	Pseudo-intervention	4	Intervention week 2 (Three days PsyMate)
16151	Intervention period	2	7	3	1.25	Pseudo-intervention	4	Intervention week 2 (Three days PsyMate)
16151	Intervention period	2	5			Pseudo-intervention	4	Intervention week 2 (Three days PsyMate)
16151	Intervention period	2	3	4	1	Pseudo-intervention	4	Intervention week 2 (Three days PsyMate)
16151	Intervention period	2	4	3.5	1	Pseudo-intervention	4	Intervention week 2 (Three days PsyMate)
16151	Intervention period	5	8			Pseudo-intervention	4	Intervention week 2 (Three days PsyMate)
16151	Intervention period	1	2	4.75	1	Pseudo-intervention	4	Intervention week 2 (Three days PsyMate)
16151	Intervention period	4	2	4.75	1	Pseudo-intervention	4	Intervention week 2 (Three days PsyMate)
16151	Intervention period	3	9	1.5	1	Pseudo-intervention	4	Intervention week 2 (Three days PsyMate)
16151	Intervention period	1	5			Pseudo-intervention	4	Intervention week 2 (Three days PsyMate)
16151	Intervention period	3	6	1	1.25	Pseudo-intervention	4	Intervention week 2 (Three days PsyMate)
16151	Intervention period	3	4	3.5	1	Pseudo-intervention	4	Intervention week 2 (Three days PsyMate)
16151	Intervention period	1	4	4.25	1	Pseudo-intervention	4	Intervention week 2 (Three days PsyMate)
16151	Intervention period	1	10	4	1	Pseudo-intervention	4	Intervention week 2 (Three days PsyMate)
16151	Intervention period	1	3	3.25	1	Pseudo-intervention	5	Intervention week 3 (Three days PsyMate)
16151	Intervention period	3	3	4	1	Pseudo-intervention	5	Intervention week 3 (Three days PsyMate)
16151	Intervention period	3	7	4.5	1	Pseudo-intervention	5	Intervention week 3 (Three days PsyMate)
16151	Intervention period	2	7	2.75	1	Pseudo-intervention	5	Intervention week 3 (Three days PsyMate)
16151	Intervention period	1	8	5	1	Pseudo-intervention	5	Intervention week 3 (Three days PsyMate)
16151	Intervention period	1	1	3.5	1	Pseudo-intervention	5	Intervention week 3 (Three days PsyMate)
16151	Intervention period	1	9	5.75	1	Pseudo-intervention	5	Intervention week 3 (Three days PsyMate)
16151	Intervention period	3	4	4.75	1	Pseudo-intervention	5	Intervention week 3 (Three days PsyMate)
16151	Intervention period	3	2	5.5	1	Pseudo-intervention	5	Intervention week 3 (Three days PsyMate)
16151	Intervention period	3	10	4.5	1	Pseudo-intervention	5	Intervention week 3 (Three days PsyMate)
16151	Intervention period	1	7	4.25	1	Pseudo-intervention	5	Intervention week 3 (Three days PsyMate)
16151	Intervention period	2	8	3.5	1	Pseudo-intervention	5	Intervention week 3 (Three days PsyMate)
16151	Intervention period	4	5			Pseudo-intervention	5	Intervention week 3 (Three days PsyMate)
16151	Intervention period	1	2	3.25	1	Pseudo-intervention	5	Intervention week 3 (Three days PsyMate)
16151	Intervention period	1	6	3.75	1	Pseudo-intervention	5	Intervention week 3 (Three days PsyMate)
16151	Intervention period	2	2	5.25	1	Pseudo-intervention	5	Intervention week 3 (Three days PsyMate)
16151	Intervention period	3	8	3	1	Pseudo-intervention	5	Intervention week 3 (Three days PsyMate)
16151	Intervention period	1	5	4.5	1	Pseudo-intervention	5	Intervention week 3 (Three days PsyMate)
16151	Intervention period	1	10	4.25	1	Pseudo-intervention	5	Intervention week 3 (Three days PsyMate)
16151	Intervention period	2	9	4.75	1	Pseudo-intervention	5	Intervention week 3 (Three days PsyMate)
16151	Intervention period	2	4	1	3.25	Pseudo-intervention	5	Intervention week 3 (Three days PsyMate)
16151	Intervention period	1	4	4	1	Pseudo-intervention	5	Intervention week 3 (Three days PsyMate)
16151	Intervention period	2	10	2.75	1	Pseudo-intervention	5	Intervention week 3 (Three days PsyMate)
16151	Intervention period	2	1	5	1	Pseudo-intervention	5	Intervention week 3 (Three days PsyMate)
16151	Intervention period	3	1	5.25	1	Pseudo-intervention	5	Intervention week 3 (Three days PsyMate)
16151	Intervention period	3	5	4.5	1	Pseudo-intervention	5	Intervention week 3 (Three days PsyMate)
16151	Intervention period	2	5	1.5	1	Pseudo-intervention	5	Intervention week 3 (Three days PsyMate)
16151	Intervention period	2	3	4.5	1	Pseudo-intervention	5	Intervention week 3 (Three days PsyMate)
16151	Intervention period	3	9	2.75	1	Pseudo-intervention	5	Intervention week 3 (Three days PsyMate)
16151	Intervention period	2	8	5.5	1	Pseudo-intervention	6	Intervention week 4 (Three days PsyMate)
16151	Intervention period	2	5	4.75	1.25	Pseudo-intervention	6	Intervention week 4 (Three days PsyMate)
16151	Intervention period	2	10	4.25	1	Pseudo-intervention	6	Intervention week 4 (Three days PsyMate)
16151	Intervention period	1	8	5	1.25	Pseudo-intervention	6	Intervention week 4 (Three days PsyMate)
16151	Intervention period	4	6			Pseudo-intervention	6	Intervention week 4 (Three days PsyMate)
16151	Intervention period	3	6	4.5	1	Pseudo-intervention	6	Intervention week 4 (Three days PsyMate)
16151	Intervention period	1	9	4.75	1	Pseudo-intervention	6	Intervention week 4 (Three days PsyMate)
16151	Intervention period	3	7	3.75	1	Pseudo-intervention	6	Intervention week 4 (Three days PsyMate)
16151	Intervention period	3	8	4.25	1	Pseudo-intervention	6	Intervention week 4 (Three days PsyMate)
16151	Intervention period	1	3	5.5	1	Pseudo-intervention	6	Intervention week 4 (Three days PsyMate)
16151	Intervention period	3	5	3.5	1.25	Pseudo-intervention	6	Intervention week 4 (Three days PsyMate)
16151	Intervention period	4	3			Pseudo-intervention	6	Intervention week 4 (Three days PsyMate)
16151	Intervention period	2	7	5.25	1	Pseudo-intervention	6	Intervention week 4 (Three days PsyMate)
16151	Intervention period	2	6	4.75	1.25	Pseudo-intervention	6	Intervention week 4 (Three days PsyMate)
16151	Intervention period	1	10	4.25	1	Pseudo-intervention	6	Intervention week 4 (Three days PsyMate)
16151	Intervention period	2	4	5.5	1.25	Pseudo-intervention	6	Intervention week 4 (Three days PsyMate)
16151	Intervention period	3	10	4.25	1	Pseudo-intervention	6	Intervention week 4 (Three days PsyMate)
16151	Intervention period	2	2	4.75	1	Pseudo-intervention	6	Intervention week 4 (Three days PsyMate)
16151	Intervention period	3	9	4	1	Pseudo-intervention	6	Intervention week 4 (Three days PsyMate)
16151	Intervention period	1	2	4.5	1	Pseudo-intervention	6	Intervention week 4 (Three days PsyMate)
16151	Intervention period	1	5	3.75	1	Pseudo-intervention	6	Intervention week 4 (Three days PsyMate)
16151	Intervention period	2	9	5	1	Pseudo-intervention	6	Intervention week 4 (Three days PsyMate)
16151	Intervention period	1	6	5	1	Pseudo-intervention	6	Intervention week 4 (Three days PsyMate)
16151	Intervention period	1	7	5.25	1.25	Pseudo-intervention	6	Intervention week 4 (Three days PsyMate)
16151	Intervention period	3	3	5.5	1	Pseudo-intervention	6	Intervention week 4 (Three days PsyMate)
16151	Intervention period	1	1	4.5	1	Pseudo-intervention	6	Intervention week 4 (Three days PsyMate)
16151	Intervention period	2	3	5.25	1	Pseudo-intervention	6	Intervention week 4 (Three days PsyMate)
16151	Intervention period	3	4	4	1.25	Pseudo-intervention	6	Intervention week 4 (Three days PsyMate)
16151	Intervention period	1	9	4.75	1	Pseudo-intervention	7	Intervention week 5 (Three days PsyMate)
16151	Intervention period	4	1			Pseudo-intervention	7	Intervention week 5 (Three days PsyMate)
16151	Intervention period	3	9	4.25	1	Pseudo-intervention	7	Intervention week 5 (Three days PsyMate)
16151	Intervention period	2	1			Pseudo-intervention	7	Intervention week 5 (Three days PsyMate)
16151	Intervention period	1	3	3.75	1.25	Pseudo-intervention	7	Intervention week 5 (Three days PsyMate)
16151	Intervention period	3	5	4.75	1.25	Pseudo-intervention	7	Intervention week 5 (Three days PsyMate)
16151	Intervention period	3	8	5.75	1	Pseudo-intervention	7	Intervention week 5 (Three days PsyMate)
16151	Intervention period	1	1	3.5	1	Pseudo-intervention	7	Intervention week 5 (Three days PsyMate)
16151	Intervention period	3	10	5.25	1	Pseudo-intervention	7	Intervention week 5 (Three days PsyMate)
16151	Intervention period	2	2	5	2	Pseudo-intervention	7	Intervention week 5 (Three days PsyMate)
16151	Intervention period	2	7	4.25	1	Pseudo-intervention	7	Intervention week 5 (Three days PsyMate)
16151	Intervention period	2	4	2.5	2.25	Pseudo-intervention	7	Intervention week 5 (Three days PsyMate)
16151	Intervention period	4	2			Pseudo-intervention	7	Intervention week 5 (Three days PsyMate)
16151	Intervention period	3	6	5.75	1	Pseudo-intervention	7	Intervention week 5 (Three days PsyMate)
16151	Intervention period	1	10	4.75	1	Pseudo-intervention	7	Intervention week 5 (Three days PsyMate)
16151	Intervention period	2	10	5	1	Pseudo-intervention	7	Intervention week 5 (Three days PsyMate)
16151	Intervention period	1	6	5	1	Pseudo-intervention	7	Intervention week 5 (Three days PsyMate)
16151	Intervention period	1	5			Pseudo-intervention	7	Intervention week 5 (Three days PsyMate)
16151	Intervention period	1	2	4.5	1.25	Pseudo-intervention	7	Intervention week 5 (Three days PsyMate)
16151	Intervention period	2	3	2	1.5	Pseudo-intervention	7	Intervention week 5 (Three days PsyMate)
16151	Intervention period	3	4	5.75	1	Pseudo-intervention	7	Intervention week 5 (Three days PsyMate)
16151	Intervention period	4	3			Pseudo-intervention	7	Intervention week 5 (Three days PsyMate)
16151	Intervention period	2	6			Pseudo-intervention	7	Intervention week 5 (Three days PsyMate)
16151	Intervention period	1	7	4.5	1	Pseudo-intervention	7	Intervention week 5 (Three days PsyMate)
16151	Intervention period	2	9	5.25	1	Pseudo-intervention	7	Intervention week 5 (Three days PsyMate)
16151	Intervention period	2	8	4.75	1	Pseudo-intervention	7	Intervention week 5 (Three days PsyMate)
16151	Intervention period	3	3	4.75	1	Pseudo-intervention	7	Intervention week 5 (Three days PsyMate)
16151	Intervention period	3	2	4.25	1	Pseudo-intervention	7	Intervention week 5 (Three days PsyMate)
16151	Intervention period	3	1			Pseudo-intervention	7	Intervention week 5 (Three days PsyMate)
16151	Intervention period	1	8			Pseudo-intervention	7	Intervention week 5 (Three days PsyMate)
16151	Intervention period	3	7			Pseudo-intervention	7	Intervention week 5 (Three days PsyMate)
16151	Intervention period	1	4	4.75	1	Pseudo-intervention	7	Intervention week 5 (Three days PsyMate)
16151	Intervention period	2	5	1.75	1	Pseudo-intervention	7	Intervention week 5 (Three days PsyMate)
16151	Intervention period	2	7	3	1	Pseudo-intervention	8	Intervention week 6 (Three days PsyMate)
16151	Intervention period	2	2	4.75	1.5	Pseudo-intervention	8	Intervention week 6 (Three days PsyMate)
16151	Intervention period	2	8	3	1.5	Pseudo-intervention	8	Intervention week 6 (Three days PsyMate)
16151	Intervention period	2	9	1	4	Pseudo-intervention	8	Intervention week 6 (Three days PsyMate)
16151	Intervention period	3	7	5.25	1	Pseudo-intervention	8	Intervention week 6 (Three days PsyMate)
16151	Intervention period	2	4	2.75	1.5	Pseudo-intervention	8	Intervention week 6 (Three days PsyMate)
16151	Intervention period	3	2	5	1	Pseudo-intervention	8	Intervention week 6 (Three days PsyMate)
16151	Intervention period	2	1	5.25	1	Pseudo-intervention	8	Intervention week 6 (Three days PsyMate)
16151	Intervention period	3	6	1.75	2.25	Pseudo-intervention	8	Intervention week 6 (Three days PsyMate)
16151	Intervention period	2	10	2.75	4	Pseudo-intervention	8	Intervention week 6 (Three days PsyMate)
16151	Intervention period	4	10			Pseudo-intervention	8	Intervention week 6 (Three days PsyMate)
16151	Intervention period	1	2	4.25	2	Pseudo-intervention	8	Intervention week 6 (Three days PsyMate)
16151	Intervention period	1	9	4.75	1	Pseudo-intervention	8	Intervention week 6 (Three days PsyMate)
16151	Intervention period	5	8	5	2.75	Pseudo-intervention	8	Intervention week 6 (Three days PsyMate)
16151	Intervention period	3	1	5	1	Pseudo-intervention	8	Intervention week 6 (Three days PsyMate)
16151	Intervention period	2	3	5	1	Pseudo-intervention	8	Intervention week 6 (Three days PsyMate)
16151	Intervention period	1	3	4.75	1	Pseudo-intervention	8	Intervention week 6 (Three days PsyMate)
16151	Intervention period	1	4	4.25	1.5	Pseudo-intervention	8	Intervention week 6 (Three days PsyMate)
16151	Intervention period	3	9	4.75	1.5	Pseudo-intervention	8	Intervention week 6 (Three days PsyMate)
16151	Intervention period	3	8	4.5	1	Pseudo-intervention	8	Intervention week 6 (Three days PsyMate)
16151	Intervention period	3	5	5	1	Pseudo-intervention	8	Intervention week 6 (Three days PsyMate)
16151	Intervention period	1	6	3.75	2	Pseudo-intervention	8	Intervention week 6 (Three days PsyMate)
16151	Intervention period	1	10	4.75	1.25	Pseudo-intervention	8	Intervention week 6 (Three days PsyMate)
16151	Intervention period	2	5	3.5	1.25	Pseudo-intervention	8	Intervention week 6 (Three days PsyMate)
16151	Intervention period	1	1			Pseudo-intervention	8	Intervention week 6 (Three days PsyMate)
16151	Intervention period	1	8	4.5	1.5	Pseudo-intervention	8	Intervention week 6 (Three days PsyMate)
16151	Post 1 (briefing)	3	9	4	1	Pseudo-intervention	9	Post-assessment (Five days PsyMate)
16151	Post 1 (briefing)	3	3	4.5	1	Pseudo-intervention	9	Post-assessment (Five days PsyMate)
16151	Post 1 (briefing)	4	9	4	1	Pseudo-intervention	9	Post-assessment (Five days PsyMate)
16151	Post 1 (briefing)	1	9	5.75	1	Pseudo-intervention	9	Post-assessment (Five days PsyMate)
16151	Post 1 (briefing)	5	9	4	1.5	Pseudo-intervention	9	Post-assessment (Five days PsyMate)
16151	Post 1 (briefing)	4	3	2	1	Pseudo-intervention	9	Post-assessment (Five days PsyMate)
16151	Post 1 (briefing)	2	9	5.75	1	Pseudo-intervention	9	Post-assessment (Five days PsyMate)
16151	Post 1 (briefing)	5	1	5.5	1	Pseudo-intervention	9	Post-assessment (Five days PsyMate)
16151	Post 1 (briefing)	3	6	4.5	1	Pseudo-intervention	9	Post-assessment (Five days PsyMate)
16151	Post 1 (briefing)	1	5	5.25	1.25	Pseudo-intervention	9	Post-assessment (Five days PsyMate)
16151	Post 1 (briefing)	5	8	5.5	1.25	Pseudo-intervention	9	Post-assessment (Five days PsyMate)
16151	Post 1 (briefing)	1	10	4.5	1.5	Pseudo-intervention	9	Post-assessment (Five days PsyMate)
16151	Post 1 (briefing)	3	10	5.25	1	Pseudo-intervention	9	Post-assessment (Five days PsyMate)
16151	Post 1 (briefing)	4	5	3	1	Pseudo-intervention	9	Post-assessment (Five days PsyMate)
16151	Post 1 (briefing)	1	1	5.25	1	Pseudo-intervention	9	Post-assessment (Five days PsyMate)
16151	Post 1 (briefing)	3	7	5.25	1	Pseudo-intervention	9	Post-assessment (Five days PsyMate)
16151	Post 1 (briefing)	3	1	5	1	Pseudo-intervention	9	Post-assessment (Five days PsyMate)
16151	Post 1 (briefing)	4	10	3.75	2	Pseudo-intervention	9	Post-assessment (Five days PsyMate)
16151	Post 1 (briefing)	5	4	3.25	1.5	Pseudo-intervention	9	Post-assessment (Five days PsyMate)
16151	Post 1 (briefing)	3	5	4.75	1	Pseudo-intervention	9	Post-assessment (Five days PsyMate)
16151	Post 1 (briefing)	1	2	4.75	1.5	Pseudo-intervention	9	Post-assessment (Five days PsyMate)
16151	Post 1 (briefing)	5	10	3.75	1.25	Pseudo-intervention	9	Post-assessment (Five days PsyMate)
16151	Post 1 (briefing)	4	6	4.5	1.75	Pseudo-intervention	9	Post-assessment (Five days PsyMate)
16151	Post 1 (briefing)	3	2	4.75	1	Pseudo-intervention	9	Post-assessment (Five days PsyMate)
16151	Post 1 (briefing)	5	3	3.75	1.5	Pseudo-intervention	9	Post-assessment (Five days PsyMate)
16151	Post 1 (briefing)	4	2	4	1.25	Pseudo-intervention	9	Post-assessment (Five days PsyMate)
16151	Post 1 (briefing)	1	3	5.25	1.5	Pseudo-intervention	9	Post-assessment (Five days PsyMate)
16151	Post 1 (briefing)	1	4	4.5	1	Pseudo-intervention	9	Post-assessment (Five days PsyMate)
16151	Post 1 (briefing)	5	2	5.25	1.5	Pseudo-intervention	9	Post-assessment (Five days PsyMate)
16151	Post 1 (briefing)	2	10	5.75	1	Pseudo-intervention	9	Post-assessment (Five days PsyMate)
16151	Post 1 (briefing)	2	5	4.5	1	Pseudo-intervention	9	Post-assessment (Five days PsyMate)
16151	Post 1 (briefing)	1	8	5.25	1.5	Pseudo-intervention	9	Post-assessment (Five days PsyMate)
16151	Post 1 (briefing)	3	4	2.5	1	Pseudo-intervention	9	Post-assessment (Five days PsyMate)
16151	Post 1 (briefing)	2	7	4.25	1	Pseudo-intervention	9	Post-assessment (Five days PsyMate)
16151	Post 1 (briefing)	2	3	4.75	1	Pseudo-intervention	9	Post-assessment (Five days PsyMate)
16151	Post 1 (briefing)	1	7	4.5	1.25	Pseudo-intervention	9	Post-assessment (Five days PsyMate)
16151	Post 1 (briefing)	5	6	2.5	1.5	Pseudo-intervention	9	Post-assessment (Five days PsyMate)
16151	Post 1 (briefing)	4	7	3.25	1.5	Pseudo-intervention	9	Post-assessment (Five days PsyMate)
16151	Post 1 (briefing)	2	8	5	1	Pseudo-intervention	9	Post-assessment (Five days PsyMate)
16152	Pre 1 (briefing)	5	7	1.75	2.5	Control group	1	Pre-assessment (Five days PsyMate)
16152	Pre 1 (briefing)	6	10			Control group	1	Pre-assessment (Five days PsyMate)
16152	Pre 1 (briefing)	2	5	3.5	1.5	Control group	1	Pre-assessment (Five days PsyMate)
16152	Pre 1 (briefing)	5	5	1	2.75	Control group	1	Pre-assessment (Five days PsyMate)
16152	Pre 1 (briefing)	6	3	1.25	1.5	Control group	1	Pre-assessment (Five days PsyMate)
16152	Pre 1 (briefing)	5	10			Control group	1	Pre-assessment (Five days PsyMate)
16152	Pre 1 (briefing)	6	1			Control group	1	Pre-assessment (Five days PsyMate)
16152	Pre 1 (briefing)	2	8	2	2.25	Control group	1	Pre-assessment (Five days PsyMate)
16152	Pre 1 (briefing)	1	6			Control group	1	Pre-assessment (Five days PsyMate)
16152	Pre 1 (briefing)	6	9	1.5	2.25	Control group	1	Pre-assessment (Five days PsyMate)
16152	Pre 1 (briefing)	2	7			Control group	1	Pre-assessment (Five days PsyMate)
16152	Pre 1 (briefing)	5	8	1.75	2	Control group	1	Pre-assessment (Five days PsyMate)
16152	Pre 1 (briefing)	4	3			Control group	1	Pre-assessment (Five days PsyMate)
16152	Pre 1 (briefing)	1	10	3.75	2.75	Control group	1	Pre-assessment (Five days PsyMate)
16152	Pre 1 (briefing)	7				Control group	1	Pre-assessment (Five days PsyMate)
16152	Pre 1 (briefing)	6	6			Control group	1	Pre-assessment (Five days PsyMate)
16152	Pre 1 (briefing)	3	6			Control group	1	Pre-assessment (Five days PsyMate)
16152	Pre 1 (briefing)	1	3	3.75	1	Control group	1	Pre-assessment (Five days PsyMate)
16152	Pre 1 (briefing)	6	8	1.75	2	Control group	1	Pre-assessment (Five days PsyMate)
16152	Pre 1 (briefing)	4	9	2.75	2.5	Control group	1	Pre-assessment (Five days PsyMate)
16152	Pre 1 (briefing)	4	8	1.5	2	Control group	1	Pre-assessment (Five days PsyMate)
16152	Pre 1 (briefing)	5	2			Control group	1	Pre-assessment (Five days PsyMate)
16152	Pre 1 (briefing)	4	4			Control group	1	Pre-assessment (Five days PsyMate)
16152	Pre 1 (briefing)	6	7	1	2.5	Control group	1	Pre-assessment (Five days PsyMate)
16152	Pre 1 (briefing)	4	7	2	3	Control group	1	Pre-assessment (Five days PsyMate)
16152	Pre 1 (briefing)	4	6	2	2	Control group	1	Pre-assessment (Five days PsyMate)
16152	Pre 1 (briefing)	2	2	3.5	2	Control group	1	Pre-assessment (Five days PsyMate)
16152	Pre 1 (briefing)	5	3	1.25	2.25	Control group	1	Pre-assessment (Five days PsyMate)
16152	Pre 1 (briefing)	4	2			Control group	1	Pre-assessment (Five days PsyMate)
16152	Pre 1 (briefing)	3	7			Control group	1	Pre-assessment (Five days PsyMate)
16152	Pre 1 (briefing)	2	6			Control group	1	Pre-assessment (Five days PsyMate)
16152	Pre 1 (briefing)	3	10			Control group	1	Pre-assessment (Five days PsyMate)
16152	Pre 1 (briefing)	2	1			Control group	1	Pre-assessment (Five days PsyMate)
16152	Pre 1 (briefing)	1	4			Control group	1	Pre-assessment (Five days PsyMate)
16152	Pre 1 (briefing)	3	8			Control group	1	Pre-assessment (Five days PsyMate)
16152	Pre 1 (briefing)	2	4	4.25	1.75	Control group	1	Pre-assessment (Five days PsyMate)
16152	Pre 1 (briefing)	4	1			Control group	1	Pre-assessment (Five days PsyMate)
16152	Pre 1 (briefing)	2	10	3	2.25	Control group	1	Pre-assessment (Five days PsyMate)
16152	Pre 1 (briefing)	2	3			Control group	1	Pre-assessment (Five days PsyMate)
16152	Pre 1 (briefing)	5	1			Control group	1	Pre-assessment (Five days PsyMate)
16152	Pre 1 (briefing)	6	4	1.25	1.75	Control group	1	Pre-assessment (Five days PsyMate)
16152	Pre 1 (briefing)	1	7			Control group	1	Pre-assessment (Five days PsyMate)
16152	Pre 1 (briefing)	1	5			Control group	1	Pre-assessment (Five days PsyMate)
16152	Pre 1 (briefing)	1	9	3.5	1	Control group	1	Pre-assessment (Five days PsyMate)
16152	Pre 1 (briefing)	1	2	3.75	2.5	Control group	1	Pre-assessment (Five days PsyMate)
16152	Pre 1 (briefing)	5	4	1.75	2.5	Control group	1	Pre-assessment (Five days PsyMate)
16152	Pre 1 (briefing)	1	8	3.25	2.25	Control group	1	Pre-assessment (Five days PsyMate)
16152	Pre 1 (briefing)	5	6	2	1.5	Control group	1	Pre-assessment (Five days PsyMate)
16152	Pre 1 (briefing)	4	10			Control group	1	Pre-assessment (Five days PsyMate)
16152	Pre 1 (briefing)	3	9			Control group	1	Pre-assessment (Five days PsyMate)
16152	Pre 1 (briefing)	6	2			Control group	1	Pre-assessment (Five days PsyMate)
16152	Pre 1 (briefing)	1	1	4.5	1.75	Control group	1	Pre-assessment (Five days PsyMate)
16152	Pre 1 (briefing)	4	5			Control group	1	Pre-assessment (Five days PsyMate)
16152	Pre 1 (briefing)	5	9	1.25	1.25	Control group	1	Pre-assessment (Five days PsyMate)
16152	Pre 1 (briefing)	6	5			Control group	1	Pre-assessment (Five days PsyMate)
16152	Pre 1 (briefing)	2	9	1.5	2	Control group	1	Pre-assessment (Five days PsyMate)
16152	Post 1 (briefing)	6	5			Control group	9	Post-assessment (Five days PsyMate)
16152	Post 1 (briefing)	1	8			Control group	9	Post-assessment (Five days PsyMate)
16152	Post 1 (briefing)	2	2			Control group	9	Post-assessment (Five days PsyMate)
16152	Post 1 (briefing)	5	6			Control group	9	Post-assessment (Five days PsyMate)
16152	Post 1 (briefing)	2	7	3	1.25	Control group	9	Post-assessment (Five days PsyMate)
16152	Post 1 (briefing)	1	5			Control group	9	Post-assessment (Five days PsyMate)
16152	Post 1 (briefing)	9	6	3	1.25	Control group	9	Post-assessment (Five days PsyMate)
16152	Post 1 (briefing)	4	2	2.5	1.75	Control group	9	Post-assessment (Five days PsyMate)
16152	Post 1 (briefing)	7	6			Control group	9	Post-assessment (Five days PsyMate)
16152	Post 1 (briefing)	1	9	3	2.25	Control group	9	Post-assessment (Five days PsyMate)
16152	Post 1 (briefing)	3	7	1.5	1.5	Control group	9	Post-assessment (Five days PsyMate)
16152	Post 1 (briefing)	8	7	3.25	1.75	Control group	9	Post-assessment (Five days PsyMate)
16152	Post 1 (briefing)	8	10	3.75	1.75	Control group	9	Post-assessment (Five days PsyMate)
16152	Post 1 (briefing)	9	3	2.75	1.5	Control group	9	Post-assessment (Five days PsyMate)
16152	Post 1 (briefing)	3	1			Control group	9	Post-assessment (Five days PsyMate)
16152	Post 1 (briefing)	5	3	2.75	1	Control group	9	Post-assessment (Five days PsyMate)
16152	Post 1 (briefing)	9	9	3.75	1	Control group	9	Post-assessment (Five days PsyMate)
16152	Post 1 (briefing)	4	8			Control group	9	Post-assessment (Five days PsyMate)
16152	Post 1 (briefing)	1	2	1.75	2	Control group	9	Post-assessment (Five days PsyMate)
16152	Post 1 (briefing)	6	8	2.25	1.25	Control group	9	Post-assessment (Five days PsyMate)
16152	Post 1 (briefing)	2	9	3	2	Control group	9	Post-assessment (Five days PsyMate)
16152	Post 1 (briefing)	10	10	2	2.25	Control group	9	Post-assessment (Five days PsyMate)
16152	Post 1 (briefing)	10	3	1.5	1.75	Control group	9	Post-assessment (Five days PsyMate)
16152	Post 1 (briefing)	10	4			Control group	9	Post-assessment (Five days PsyMate)
16152	Post 1 (briefing)	9	2			Control group	9	Post-assessment (Five days PsyMate)
16152	Post 1 (briefing)	4	7	2.75	2	Control group	9	Post-assessment (Five days PsyMate)
16152	Post 1 (briefing)	3	4	2.75	2	Control group	9	Post-assessment (Five days PsyMate)
16152	Post 1 (briefing)	3	3			Control group	9	Post-assessment (Five days PsyMate)
16152	Post 1 (briefing)	11	2			Control group	9	Post-assessment (Five days PsyMate)
16152	Post 1 (briefing)	5	7	3	2.5	Control group	9	Post-assessment (Five days PsyMate)
16152	Post 1 (briefing)	2	3	2	1.5	Control group	9	Post-assessment (Five days PsyMate)
16152	Post 1 (briefing)	11	3	3	1.75	Control group	9	Post-assessment (Five days PsyMate)
16152	Post 1 (briefing)	11	1			Control group	9	Post-assessment (Five days PsyMate)
16152	Post 1 (briefing)	4	10			Control group	9	Post-assessment (Five days PsyMate)
16152	Post 1 (briefing)	5	5	3.25	1.5	Control group	9	Post-assessment (Five days PsyMate)
16152	Post 1 (briefing)	5	8	2.5	2.5	Control group	9	Post-assessment (Five days PsyMate)
16152	Post 1 (briefing)	8	6			Control group	9	Post-assessment (Five days PsyMate)
16152	Post 1 (briefing)	3	9	2.25	2.25	Control group	9	Post-assessment (Five days PsyMate)
16152	Post 1 (briefing)	7	1	3.5	1.5	Control group	9	Post-assessment (Five days PsyMate)
16152	Post 1 (briefing)	4	9	2.75	2.25	Control group	9	Post-assessment (Five days PsyMate)
16152	Post 1 (briefing)	3	10			Control group	9	Post-assessment (Five days PsyMate)
16152	Post 1 (briefing)	7	9	3.5	1.5	Control group	9	Post-assessment (Five days PsyMate)
16152	Post 1 (briefing)	10	9			Control group	9	Post-assessment (Five days PsyMate)
16152	Post 1 (briefing)	7	2	2.5	1.5	Control group	9	Post-assessment (Five days PsyMate)
16152	Post 1 (briefing)	3	2	2.25	1.25	Control group	9	Post-assessment (Five days PsyMate)
16152	Post 1 (briefing)	6	6	3	2	Control group	9	Post-assessment (Five days PsyMate)
16152	Post 1 (briefing)	10	2	1	1.75	Control group	9	Post-assessment (Five days PsyMate)
16152	Post 1 (briefing)	2	10	3	1.5	Control group	9	Post-assessment (Five days PsyMate)
16152	Post 1 (briefing)	5	4			Control group	9	Post-assessment (Five days PsyMate)
16152	Post 1 (briefing)	6	4			Control group	9	Post-assessment (Five days PsyMate)
16152	Post 1 (briefing)	6	7	2	1.5	Control group	9	Post-assessment (Five days PsyMate)
16152	Post 1 (briefing)	7	5			Control group	9	Post-assessment (Five days PsyMate)
16152	Post 1 (briefing)	4	6	2.5	2	Control group	9	Post-assessment (Five days PsyMate)
16152	Post 1 (briefing)	4	3	3	2	Control group	9	Post-assessment (Five days PsyMate)
16152	Post 1 (briefing)	9	5			Control group	9	Post-assessment (Five days PsyMate)
16152	Post 1 (briefing)	1	4			Control group	9	Post-assessment (Five days PsyMate)
16152	Post 1 (briefing)	10	8			Control group	9	Post-assessment (Five days PsyMate)
16152	Post 1 (briefing)	7	4			Control group	9	Post-assessment (Five days PsyMate)
16152	Post 1 (briefing)	7	7			Control group	9	Post-assessment (Five days PsyMate)
16152	Post 1 (briefing)	9	1			Control group	9	Post-assessment (Five days PsyMate)
16152	Post 1 (briefing)	7	10	2.5	2	Control group	9	Post-assessment (Five days PsyMate)
16152	Post 1 (briefing)	7	3	2.75	2	Control group	9	Post-assessment (Five days PsyMate)
16152	Post 1 (briefing)	9	7	3.25	1.5	Control group	9	Post-assessment (Five days PsyMate)
16152	Post 1 (briefing)	6	10	3.25	2.25	Control group	9	Post-assessment (Five days PsyMate)
16152	Post 1 (briefing)	5	9	2.75	2	Control group	9	Post-assessment (Five days PsyMate)
16152	Post 1 (briefing)	10	6	1	1.75	Control group	9	Post-assessment (Five days PsyMate)
16152	Post 1 (briefing)	8	9			Control group	9	Post-assessment (Five days PsyMate)
16152	Post 1 (briefing)	2	8	3.25	1.25	Control group	9	Post-assessment (Five days PsyMate)
16152	Post 1 (briefing)	4	4			Control group	9	Post-assessment (Five days PsyMate)
16152	Post 1 (briefing)	8	1			Control group	9	Post-assessment (Five days PsyMate)
16152	Post 1 (briefing)	3	5			Control group	9	Post-assessment (Five days PsyMate)
16152	Post 1 (briefing)	9	8	4	1.25	Control group	9	Post-assessment (Five days PsyMate)
16152	Post 1 (briefing)	1	7	1.75	2	Control group	9	Post-assessment (Five days PsyMate)
16152	Post 1 (briefing)	8	5	2.75	2.75	Control group	9	Post-assessment (Five days PsyMate)
16152	Post 1 (briefing)	8	4	3	1.5	Control group	9	Post-assessment (Five days PsyMate)
16152	Post 1 (briefing)	8	2	3.25	1.75	Control group	9	Post-assessment (Five days PsyMate)
16152	Post 1 (briefing)	10	7			Control group	9	Post-assessment (Five days PsyMate)
16152	Post 1 (briefing)	2	4			Control group	9	Post-assessment (Five days PsyMate)
16152	Post 1 (briefing)	1	10	3.25	2	Control group	9	Post-assessment (Five days PsyMate)
16152	Post 1 (briefing)	1	6	2.75	2	Control group	9	Post-assessment (Five days PsyMate)
16152	Post 1 (briefing)	6	1			Control group	9	Post-assessment (Five days PsyMate)
16152	Post 1 (briefing)	2	6	3	1.5	Control group	9	Post-assessment (Five days PsyMate)
16152	Post 1 (briefing)	10	1			Control group	9	Post-assessment (Five days PsyMate)
16152	Post 1 (briefing)	5	10	2.25	2.25	Control group	9	Post-assessment (Five days PsyMate)
16152	Post 1 (briefing)	9	4			Control group	9	Post-assessment (Five days PsyMate)
16152	Post 1 (briefing)	9	10			Control group	9	Post-assessment (Five days PsyMate)
16152	Post 1 (briefing)	6	9	3.25	1.75	Control group	9	Post-assessment (Five days PsyMate)
16152	Post 1 (briefing)	6	2	1.75	2.25	Control group	9	Post-assessment (Five days PsyMate)
16152	Post 1 (briefing)	3	8	1.25	2	Control group	9	Post-assessment (Five days PsyMate)
16152	Post 1 (briefing)	6	3			Control group	9	Post-assessment (Five days PsyMate)
16152	Post 1 (briefing)	2	5			Control group	9	Post-assessment (Five days PsyMate)
16152	Post 1 (briefing)	5	1	3	2	Control group	9	Post-assessment (Five days PsyMate)
16152	Post 1 (briefing)	10	5			Control group	9	Post-assessment (Five days PsyMate)
16152	Post 1 (briefing)	3	6	2.5	2.25	Control group	9	Post-assessment (Five days PsyMate)
16152	Post 1 (briefing)	2	1			Control group	9	Post-assessment (Five days PsyMate)
16152	Post 1 (briefing)	7	8	2.75	1.75	Control group	9	Post-assessment (Five days PsyMate)
16152	Post 1 (briefing)	8	3	3.5	1.5	Control group	9	Post-assessment (Five days PsyMate)
16152	Post 1 (briefing)	4	5			Control group	9	Post-assessment (Five days PsyMate)
16152	Post 1 (briefing)	4	1	2.5	1.75	Control group	9	Post-assessment (Five days PsyMate)
16152	Post 1 (briefing)	1	3	2.25	1.75	Control group	9	Post-assessment (Five days PsyMate)
16152	Post 1 (briefing)	5	2			Control group	9	Post-assessment (Five days PsyMate)
16152	Post 1 (briefing)	8	8	3.25	1.75	Control group	9	Post-assessment (Five days PsyMate)
16154	Pre 1 (briefing)	4	8	3.5	2	Control group	1	Pre-assessment (Five days PsyMate)
16154	Pre 1 (briefing)	5	6	3.5	2.5	Control group	1	Pre-assessment (Five days PsyMate)
16154	Pre 1 (briefing)	5	2	3.25	2.75	Control group	1	Pre-assessment (Five days PsyMate)
16154	Pre 1 (briefing)	2	9	3.75	2	Control group	1	Pre-assessment (Five days PsyMate)
16154	Pre 1 (briefing)	1	6	3.5	1	Control group	1	Pre-assessment (Five days PsyMate)
16154	Pre 1 (briefing)	1	1	3.25	1.5	Control group	1	Pre-assessment (Five days PsyMate)
16154	Pre 1 (briefing)	4	10	4.5	2	Control group	1	Pre-assessment (Five days PsyMate)
16154	Pre 1 (briefing)	4	5	4	2	Control group	1	Pre-assessment (Five days PsyMate)
16154	Pre 1 (briefing)	5	4	3.5	3.5	Control group	1	Pre-assessment (Five days PsyMate)
16154	Pre 1 (briefing)	4	9	3.5	2	Control group	1	Pre-assessment (Five days PsyMate)
16154	Pre 1 (briefing)	3	9	3	2	Control group	1	Pre-assessment (Five days PsyMate)
16154	Pre 1 (briefing)	3	8	4	1.25	Control group	1	Pre-assessment (Five days PsyMate)
16154	Pre 1 (briefing)	1	7	3.5	1	Control group	1	Pre-assessment (Five days PsyMate)
16154	Pre 1 (briefing)	3	10	4.25	2	Control group	1	Pre-assessment (Five days PsyMate)
16154	Pre 1 (briefing)	2	4	3.75	1.5	Control group	1	Pre-assessment (Five days PsyMate)
16154	Pre 1 (briefing)	3	4	3.25	2.25	Control group	1	Pre-assessment (Five days PsyMate)
16154	Pre 1 (briefing)	5	1	3.5	2	Control group	1	Pre-assessment (Five days PsyMate)
16154	Pre 1 (briefing)	5	7	3	3	Control group	1	Pre-assessment (Five days PsyMate)
16154	Pre 1 (briefing)	1	8	3.75	1.75	Control group	1	Pre-assessment (Five days PsyMate)
16154	Pre 1 (briefing)	5	3	3.25	3.75	Control group	1	Pre-assessment (Five days PsyMate)
16154	Pre 1 (briefing)	2	7	3.5	1.25	Control group	1	Pre-assessment (Five days PsyMate)
16154	Pre 1 (briefing)	5	9	4.75	1.75	Control group	1	Pre-assessment (Five days PsyMate)
16154	Pre 1 (briefing)	2	1	3	1.5	Control group	1	Pre-assessment (Five days PsyMate)
16154	Pre 1 (briefing)	3	5	4	1.5	Control group	1	Pre-assessment (Five days PsyMate)
16154	Pre 1 (briefing)	1	2	4.25	1.5	Control group	1	Pre-assessment (Five days PsyMate)
16154	Pre 1 (briefing)	3	7	2.75	2.75	Control group	1	Pre-assessment (Five days PsyMate)
16154	Pre 1 (briefing)	4	6	4	2.5	Control group	1	Pre-assessment (Five days PsyMate)
16154	Pre 1 (briefing)	4	2	4	3.25	Control group	1	Pre-assessment (Five days PsyMate)
16154	Pre 1 (briefing)	3	3	4	2.25	Control group	1	Pre-assessment (Five days PsyMate)
16154	Pre 1 (briefing)	1	10	3	1.5	Control group	1	Pre-assessment (Five days PsyMate)
16154	Pre 1 (briefing)	2	6	4.25	1.25	Control group	1	Pre-assessment (Five days PsyMate)
16154	Pre 1 (briefing)	2	3	3	2.5	Control group	1	Pre-assessment (Five days PsyMate)
16154	Pre 1 (briefing)	4	7	3.25	2.75	Control group	1	Pre-assessment (Five days PsyMate)
16154	Pre 1 (briefing)	2	5	4.25	1.5	Control group	1	Pre-assessment (Five days PsyMate)
16154	Pre 1 (briefing)	3	1	3.75	2	Control group	1	Pre-assessment (Five days PsyMate)
16154	Pre 1 (briefing)	4	4	4	2	Control group	1	Pre-assessment (Five days PsyMate)
16154	Pre 1 (briefing)	1	5	3.25	2.5	Control group	1	Pre-assessment (Five days PsyMate)
16154	Pre 1 (briefing)	2	8	3.75	1.75	Control group	1	Pre-assessment (Five days PsyMate)
16154	Pre 1 (briefing)	1	3	4.5	1.25	Control group	1	Pre-assessment (Five days PsyMate)
16154	Pre 1 (briefing)	1	4	2.75	2	Control group	1	Pre-assessment (Five days PsyMate)
16154	Pre 1 (briefing)	3	6	2.5	3	Control group	1	Pre-assessment (Five days PsyMate)
16154	Pre 1 (briefing)	5	10	4	1.75	Control group	1	Pre-assessment (Five days PsyMate)
16154	Pre 1 (briefing)	4	1	4	2.25	Control group	1	Pre-assessment (Five days PsyMate)
16154	Pre 1 (briefing)	2	2	3.5	1.5	Control group	1	Pre-assessment (Five days PsyMate)
16154	Pre 1 (briefing)	3	2	3.75	2.25	Control group	1	Pre-assessment (Five days PsyMate)
16154	Pre 1 (briefing)	4	3	3.75	1.75	Control group	1	Pre-assessment (Five days PsyMate)
16154	Post 1 (briefing)	5	3			Control group	9	Post-assessment (Five days PsyMate)
16154	Post 1 (briefing)	4	4	4	2.25	Control group	9	Post-assessment (Five days PsyMate)
16154	Post 1 (briefing)	1	4	3.25	2.25	Control group	9	Post-assessment (Five days PsyMate)
16154	Post 1 (briefing)	4	5	4.5	2.25	Control group	9	Post-assessment (Five days PsyMate)
16154	Post 1 (briefing)	3	9	4.75	2	Control group	9	Post-assessment (Five days PsyMate)
16154	Post 1 (briefing)	1	7	3	2.25	Control group	9	Post-assessment (Five days PsyMate)
16154	Post 1 (briefing)	3	1	4	2	Control group	9	Post-assessment (Five days PsyMate)
16154	Post 1 (briefing)	2	6	3.75	2.75	Control group	9	Post-assessment (Five days PsyMate)
16154	Post 1 (briefing)	2	10	4.25	2.5	Control group	9	Post-assessment (Five days PsyMate)
16154	Post 1 (briefing)	2	1	4	2.5	Control group	9	Post-assessment (Five days PsyMate)
16154	Post 1 (briefing)	3	4	4	2.5	Control group	9	Post-assessment (Five days PsyMate)
16154	Post 1 (briefing)	1	8	3.75	2.25	Control group	9	Post-assessment (Five days PsyMate)
16154	Post 1 (briefing)	1	6	3.25	2.75	Control group	9	Post-assessment (Five days PsyMate)
16154	Post 1 (briefing)	2	8	3.25	2.5	Control group	9	Post-assessment (Five days PsyMate)
16154	Post 1 (briefing)	3	6	3.75	3	Control group	9	Post-assessment (Five days PsyMate)
16154	Post 1 (briefing)	4	2	4.75	2.5	Control group	9	Post-assessment (Five days PsyMate)
16154	Post 1 (briefing)	3	7	4	2.75	Control group	9	Post-assessment (Five days PsyMate)
16154	Post 1 (briefing)	1	10	2.75	2.5	Control group	9	Post-assessment (Five days PsyMate)
16154	Post 1 (briefing)	5	1	4	3	Control group	9	Post-assessment (Five days PsyMate)
16154	Post 1 (briefing)	3	2	3.75	2.75	Control group	9	Post-assessment (Five days PsyMate)
16154	Post 1 (briefing)	1	9	3	2.75	Control group	9	Post-assessment (Five days PsyMate)
16154	Post 1 (briefing)	2	3	3.25	2.5	Control group	9	Post-assessment (Five days PsyMate)
16154	Post 1 (briefing)	4	9	4.75	2.25	Control group	9	Post-assessment (Five days PsyMate)
16154	Post 1 (briefing)	4	7	5	2.25	Control group	9	Post-assessment (Five days PsyMate)
16154	Post 1 (briefing)	1	2	3.5	3	Control group	9	Post-assessment (Five days PsyMate)
16154	Post 1 (briefing)	4	6	4.25	2	Control group	9	Post-assessment (Five days PsyMate)
16154	Post 1 (briefing)	2	5	3.75	2.75	Control group	9	Post-assessment (Five days PsyMate)
16154	Post 1 (briefing)	2	4	3.75	2	Control group	9	Post-assessment (Five days PsyMate)
16154	Post 1 (briefing)	3	5	3.75	2.25	Control group	9	Post-assessment (Five days PsyMate)
16154	Post 1 (briefing)	2	2	3.25	2.5	Control group	9	Post-assessment (Five days PsyMate)
16154	Post 1 (briefing)	4	3	4.25	2.5	Control group	9	Post-assessment (Five days PsyMate)
16154	Post 1 (briefing)	5	6	4.25	2.25	Control group	9	Post-assessment (Five days PsyMate)
16154	Post 1 (briefing)	1	5	3.75	1.75	Control group	9	Post-assessment (Five days PsyMate)
16154	Post 1 (briefing)	3	8			Control group	9	Post-assessment (Five days PsyMate)
16154	Post 1 (briefing)	5	7	3.75	2.75	Control group	9	Post-assessment (Five days PsyMate)
16154	Post 1 (briefing)	5	5	4	3	Control group	9	Post-assessment (Five days PsyMate)
16154	Post 1 (briefing)	6	1			Control group	9	Post-assessment (Five days PsyMate)
16154	Post 1 (briefing)	5	8	4.25	2.25	Control group	9	Post-assessment (Five days PsyMate)
16154	Post 1 (briefing)	5	4	4.5	2.75	Control group	9	Post-assessment (Five days PsyMate)
16154	Post 1 (briefing)	5	2	4.25	3	Control group	9	Post-assessment (Five days PsyMate)
16154	Post 1 (briefing)	3	3			Control group	9	Post-assessment (Five days PsyMate)
16154	Post 1 (briefing)	4	10	4.25	2	Control group	9	Post-assessment (Five days PsyMate)
16154	Post 1 (briefing)	5	10	4.5	2.25	Control group	9	Post-assessment (Five days PsyMate)
16154	Post 1 (briefing)	4	1	4	2.75	Control group	9	Post-assessment (Five days PsyMate)
16154	Post 1 (briefing)	2	9	3.75	3	Control group	9	Post-assessment (Five days PsyMate)
16154	Post 1 (briefing)	2	7	3.5	2.5	Control group	9	Post-assessment (Five days PsyMate)
16154	Post 1 (briefing)	5	9	4.25	2.75	Control group	9	Post-assessment (Five days PsyMate)
16154	Post 1 (briefing)	1	1	3.25	1.75	Control group	9	Post-assessment (Five days PsyMate)
16154	Post 1 (briefing)	1	3			Control group	9	Post-assessment (Five days PsyMate)
16154	Post 1 (briefing)	3	10	4.25	2	Control group	9	Post-assessment (Five days PsyMate)
16154	Post 1 (briefing)	4	8	4.75	2.25	Control group	9	Post-assessment (Five days PsyMate)
16157	Pre 1 (briefing)	6	9	2.75	1	Treatment	1	Pre-assessment (Five days PsyMate)
16157	Pre 1 (briefing)	5	8	2.25	1	Treatment	1	Pre-assessment (Five days PsyMate)
16157	Pre 1 (briefing)	2	2	3.75	1	Treatment	1	Pre-assessment (Five days PsyMate)
16157	Pre 1 (briefing)	1	3	3	1.75	Treatment	1	Pre-assessment (Five days PsyMate)
16157	Pre 1 (briefing)	1	1	4	2.5	Treatment	1	Pre-assessment (Five days PsyMate)
16157	Pre 1 (briefing)	3	3	4	1.25	Treatment	1	Pre-assessment (Five days PsyMate)
16157	Pre 1 (briefing)	1	7	3.25	1.5	Treatment	1	Pre-assessment (Five days PsyMate)
16157	Pre 1 (briefing)	5	6	1.75	1	Treatment	1	Pre-assessment (Five days PsyMate)
16157	Pre 1 (briefing)	6	5	2.75	1	Treatment	1	Pre-assessment (Five days PsyMate)
16157	Pre 1 (briefing)	5	10	2.25	1.25	Treatment	1	Pre-assessment (Five days PsyMate)
16157	Pre 1 (briefing)	2	4	3	1	Treatment	1	Pre-assessment (Five days PsyMate)
16157	Pre 1 (briefing)	7	1	2.75	1	Treatment	1	Pre-assessment (Five days PsyMate)
16157	Pre 1 (briefing)	3	10	2.25	1	Treatment	1	Pre-assessment (Five days PsyMate)
16157	Pre 1 (briefing)	3	8	2.5	1	Treatment	1	Pre-assessment (Five days PsyMate)
16157	Pre 1 (briefing)	3	1	3.25	1	Treatment	1	Pre-assessment (Five days PsyMate)
16157	Pre 1 (briefing)	1	9	1.75	1.5	Treatment	1	Pre-assessment (Five days PsyMate)
16157	Pre 1 (briefing)	2	5	3	1	Treatment	1	Pre-assessment (Five days PsyMate)
16157	Pre 1 (briefing)	2	3	3.25	1	Treatment	1	Pre-assessment (Five days PsyMate)
16157	Pre 1 (briefing)	1	2	3.75	1.75	Treatment	1	Pre-assessment (Five days PsyMate)
16157	Pre 1 (briefing)	2	10	1.5	1.5	Treatment	1	Pre-assessment (Five days PsyMate)
16157	Pre 1 (briefing)	2	9	3	1	Treatment	1	Pre-assessment (Five days PsyMate)
16157	Pre 1 (briefing)	4	8	2	1.5	Treatment	1	Pre-assessment (Five days PsyMate)
16157	Pre 1 (briefing)	2	7	3.5	1	Treatment	1	Pre-assessment (Five days PsyMate)
16157	Pre 1 (briefing)	6	4	2.75	1	Treatment	1	Pre-assessment (Five days PsyMate)
16157	Pre 1 (briefing)	4	9	1.75	1	Treatment	1	Pre-assessment (Five days PsyMate)
16157	Pre 1 (briefing)	1	6	3.25	1.5	Treatment	1	Pre-assessment (Five days PsyMate)
16157	Pre 1 (briefing)	4	2	3.25	1	Treatment	1	Pre-assessment (Five days PsyMate)
16157	Pre 1 (briefing)	1	4	2.75	1.5	Treatment	1	Pre-assessment (Five days PsyMate)
16157	Pre 1 (briefing)	3	9	2.75	1	Treatment	1	Pre-assessment (Five days PsyMate)
16157	Pre 1 (briefing)	5	4	1.75	1.25	Treatment	1	Pre-assessment (Five days PsyMate)
16157	Pre 1 (briefing)	2	1	2.75	1	Treatment	1	Pre-assessment (Five days PsyMate)
16157	Pre 1 (briefing)	6	6	2.5	1	Treatment	1	Pre-assessment (Five days PsyMate)
16157	Pre 1 (briefing)	5	9	2.5	1.25	Treatment	1	Pre-assessment (Five days PsyMate)
16157	Pre 1 (briefing)	1	10	2.75	1.25	Treatment	1	Pre-assessment (Five days PsyMate)
16157	Pre 1 (briefing)	1	8	2.5	1.5	Treatment	1	Pre-assessment (Five days PsyMate)
16157	Pre 1 (briefing)	2	8	2.25	1	Treatment	1	Pre-assessment (Five days PsyMate)
16157	Pre 1 (briefing)	2	6	3	1	Treatment	1	Pre-assessment (Five days PsyMate)
16157	Pre 1 (briefing)	6	8	2.25	1	Treatment	1	Pre-assessment (Five days PsyMate)
16157	Pre 1 (briefing)	3	2	3.25	1	Treatment	1	Pre-assessment (Five days PsyMate)
16157	Intervention period	1	4	2.75	1	Treatment	3	Intervention week 1 (Three days PsyMate)
16157	Intervention period	5	4	1.5	1	Treatment	3	Intervention week 1 (Three days PsyMate)
16157	Intervention period	4	8	1	1	Treatment	3	Intervention week 1 (Three days PsyMate)
16157	Intervention period	4	9	1	1	Treatment	3	Intervention week 1 (Three days PsyMate)
16157	Intervention period	5	8	2.25	1	Treatment	3	Intervention week 1 (Three days PsyMate)
16157	Intervention period	4	4	1	1.25	Treatment	3	Intervention week 1 (Three days PsyMate)
16157	Intervention period	5	5	1.5	1	Treatment	3	Intervention week 1 (Three days PsyMate)
16157	Intervention period	4	10	1	1	Treatment	3	Intervention week 1 (Three days PsyMate)
16157	Intervention period	5	1	1	1.25	Treatment	3	Intervention week 1 (Three days PsyMate)
16157	Intervention period	5	10	2.25	1	Treatment	3	Intervention week 1 (Three days PsyMate)
16157	Intervention period	3	8	1	1.25	Treatment	3	Intervention week 1 (Three days PsyMate)
16157	Intervention period	4	3	1	1.5	Treatment	3	Intervention week 1 (Three days PsyMate)
16157	Intervention period	3	9	1	1	Treatment	3	Intervention week 1 (Three days PsyMate)
16157	Intervention period	3	7	1	1	Treatment	3	Intervention week 1 (Three days PsyMate)
16157	Intervention period	5	7	1.75	1	Treatment	3	Intervention week 1 (Three days PsyMate)
16157	Intervention period	1	5	3	1	Treatment	3	Intervention week 1 (Three days PsyMate)
16157	Intervention period	4	6	1	1	Treatment	3	Intervention week 1 (Three days PsyMate)
16157	Intervention period	4	1	1	1	Treatment	3	Intervention week 1 (Three days PsyMate)
16157	Intervention period	1	3	2.5	1	Treatment	3	Intervention week 1 (Three days PsyMate)
16157	Intervention period	1	7	1.25	1	Treatment	4	Intervention week 2 (Three days PsyMate)
16157	Intervention period	3	4	2	1	Treatment	4	Intervention week 2 (Three days PsyMate)
16157	Intervention period	3	3	2.5	1	Treatment	4	Intervention week 2 (Three days PsyMate)
16157	Intervention period	2	8	2.5	1	Treatment	4	Intervention week 2 (Three days PsyMate)
16157	Intervention period	2	9	2.75	1	Treatment	4	Intervention week 2 (Three days PsyMate)
16157	Intervention period	2	2	2.25	1	Treatment	4	Intervention week 2 (Three days PsyMate)
16157	Intervention period	2	10	2.25	1	Treatment	4	Intervention week 2 (Three days PsyMate)
16157	Intervention period	3	1	3	1	Treatment	4	Intervention week 2 (Three days PsyMate)
16157	Intervention period	1	4	1.25	1	Treatment	4	Intervention week 2 (Three days PsyMate)
16157	Intervention period	3	8	2.25	1	Treatment	4	Intervention week 2 (Three days PsyMate)
16157	Intervention period	2	5	2	1	Treatment	4	Intervention week 2 (Three days PsyMate)
16157	Intervention period	1	5	1.5	1	Treatment	4	Intervention week 2 (Three days PsyMate)
16157	Intervention period	3	9			Treatment	4	Intervention week 2 (Three days PsyMate)
16157	Intervention period	3	6	1	1.75	Treatment	4	Intervention week 2 (Three days PsyMate)
16157	Intervention period	1	10	2.25	1	Treatment	4	Intervention week 2 (Three days PsyMate)
16157	Intervention period	3	10	1.75	1	Treatment	4	Intervention week 2 (Three days PsyMate)
16157	Intervention period	1	9	1.75	1	Treatment	4	Intervention week 2 (Three days PsyMate)
16157	Intervention period	3	7	1.25	1	Treatment	4	Intervention week 2 (Three days PsyMate)
16157	Intervention period	2	1	2	1	Treatment	4	Intervention week 2 (Three days PsyMate)
16157	Intervention period	1	1	1.5	1	Treatment	4	Intervention week 2 (Three days PsyMate)
16157	Intervention period	2	4	2.5	1	Treatment	4	Intervention week 2 (Three days PsyMate)
16157	Intervention period	1	3	1	1	Treatment	4	Intervention week 2 (Three days PsyMate)
16157	Intervention period	1	8	2.25	1	Treatment	4	Intervention week 2 (Three days PsyMate)
16157	Intervention period	3	8	1.25	1	Treatment	5	Intervention week 3 (Three days PsyMate)
16157	Intervention period	2	6	1.5	1	Treatment	5	Intervention week 3 (Three days PsyMate)
16157	Intervention period	2	7	1.25	1	Treatment	5	Intervention week 3 (Three days PsyMate)
16157	Intervention period	3	10	1	1.25	Treatment	5	Intervention week 3 (Three days PsyMate)
16157	Intervention period	1	10	2.5	1	Treatment	5	Intervention week 3 (Three days PsyMate)
16157	Intervention period	2	9	1	1.25	Treatment	5	Intervention week 3 (Three days PsyMate)
16157	Intervention period	3	9	1.75	1	Treatment	5	Intervention week 3 (Three days PsyMate)
16157	Intervention period	1	3	1.5	1	Treatment	5	Intervention week 3 (Three days PsyMate)
16157	Intervention period	2	10	1.25	1.25	Treatment	5	Intervention week 3 (Three days PsyMate)
16157	Intervention period	3	2	1.25	1	Treatment	5	Intervention week 3 (Three days PsyMate)
16157	Intervention period	2	4	1.75	1	Treatment	5	Intervention week 3 (Three days PsyMate)
16157	Intervention period	1	9	2.25	1	Treatment	5	Intervention week 3 (Three days PsyMate)
16157	Intervention period	3	6	2.25	1	Treatment	5	Intervention week 3 (Three days PsyMate)
16157	Intervention period	1	2	2.5	1	Treatment	5	Intervention week 3 (Three days PsyMate)
16157	Intervention period	1	5	3	1	Treatment	5	Intervention week 3 (Three days PsyMate)
16157	Intervention period	3	7	2	1	Treatment	5	Intervention week 3 (Three days PsyMate)
16157	Intervention period	3	3	2	1	Treatment	5	Intervention week 3 (Three days PsyMate)
16157	Intervention period	1	6	2.25	1	Treatment	5	Intervention week 3 (Three days PsyMate)
16157	Intervention period	1	4	2.5	1	Treatment	5	Intervention week 3 (Three days PsyMate)
16157	Intervention period	2	3	2	1	Treatment	5	Intervention week 3 (Three days PsyMate)
16157	Intervention period	2	3	2.75	1	Treatment	6	Intervention week 4 (Three days PsyMate)
16157	Intervention period	2	8	1.5	1	Treatment	6	Intervention week 4 (Three days PsyMate)
16157	Intervention period	2	2	2.25	1.25	Treatment	6	Intervention week 4 (Three days PsyMate)
16157	Intervention period	3	3	3.5	1	Treatment	6	Intervention week 4 (Three days PsyMate)
16157	Intervention period	2	9	2.5	1	Treatment	6	Intervention week 4 (Three days PsyMate)
16157	Intervention period	1	3	3.25	1	Treatment	6	Intervention week 4 (Three days PsyMate)
16157	Intervention period	3	10	2.75	1	Treatment	6	Intervention week 4 (Three days PsyMate)
16157	Intervention period	3	8	2.75	1	Treatment	6	Intervention week 4 (Three days PsyMate)
16157	Intervention period	1	9	3	1	Treatment	6	Intervention week 4 (Three days PsyMate)
16157	Intervention period	1	10	3	1	Treatment	6	Intervention week 4 (Three days PsyMate)
16157	Intervention period	1	8	3	1	Treatment	6	Intervention week 4 (Three days PsyMate)
16157	Intervention period	3	7	3.5	1	Treatment	6	Intervention week 4 (Three days PsyMate)
16157	Intervention period	2	10	3	1	Treatment	6	Intervention week 4 (Three days PsyMate)
16157	Intervention period	1	5	3.25	1	Treatment	6	Intervention week 4 (Three days PsyMate)
16157	Intervention period	2	6	1.5	1	Treatment	6	Intervention week 4 (Three days PsyMate)
16157	Intervention period	2	5	2.25	1	Treatment	6	Intervention week 4 (Three days PsyMate)
16157	Intervention period	2	1	2.25	1	Treatment	6	Intervention week 4 (Three days PsyMate)
16157	Intervention period	1	2	2.5	1	Treatment	6	Intervention week 4 (Three days PsyMate)
16157	Intervention period	3	9	2.5	1	Treatment	6	Intervention week 4 (Three days PsyMate)
16157	Intervention period	3	2	2.5	1	Treatment	6	Intervention week 4 (Three days PsyMate)
16157	Intervention period	1	8	2.5	1	Treatment	7	Intervention week 5 (Three days PsyMate)
16157	Intervention period	2	1	2.25	1	Treatment	7	Intervention week 5 (Three days PsyMate)
16157	Intervention period	3	7	2	1	Treatment	7	Intervention week 5 (Three days PsyMate)
16157	Intervention period	3	8	3	1	Treatment	7	Intervention week 5 (Three days PsyMate)
16157	Intervention period	2	9	2	1	Treatment	7	Intervention week 5 (Three days PsyMate)
16157	Intervention period	1	6	2.75	1	Treatment	7	Intervention week 5 (Three days PsyMate)
16157	Intervention period	2	4	2.5	1	Treatment	7	Intervention week 5 (Three days PsyMate)
16157	Intervention period	1	5	3	1	Treatment	7	Intervention week 5 (Three days PsyMate)
16157	Intervention period	2	3	2.25	1	Treatment	7	Intervention week 5 (Three days PsyMate)
16157	Intervention period	1	1	2	1	Treatment	7	Intervention week 5 (Three days PsyMate)
16157	Intervention period	1	9	2	1	Treatment	7	Intervention week 5 (Three days PsyMate)
16157	Intervention period	1	10	1.5	1	Treatment	7	Intervention week 5 (Three days PsyMate)
16157	Intervention period	1	4	2.5	1	Treatment	7	Intervention week 5 (Three days PsyMate)
16157	Intervention period	3	2	2.25	1	Treatment	7	Intervention week 5 (Three days PsyMate)
16157	Intervention period	3	3	2.25	1	Treatment	7	Intervention week 5 (Three days PsyMate)
16157	Intervention period	2	2	2.5	1	Treatment	7	Intervention week 5 (Three days PsyMate)
16157	Intervention period	1	2	2.25	1	Treatment	7	Intervention week 5 (Three days PsyMate)
16157	Intervention period	2	10	2.5	1	Treatment	7	Intervention week 5 (Three days PsyMate)
16157	Intervention period	3	10	3	1	Treatment	7	Intervention week 5 (Three days PsyMate)
16157	Intervention period	2	1	2.25	1	Treatment	8	Intervention week 6 (Three days PsyMate)
16157	Intervention period	5	10	2	1	Treatment	8	Intervention week 6 (Three days PsyMate)
16157	Intervention period	3	6	2.25	1	Treatment	8	Intervention week 6 (Three days PsyMate)
16157	Intervention period	3	4	2.25	1	Treatment	8	Intervention week 6 (Three days PsyMate)
16157	Intervention period	1	3	1.25	1.25	Treatment	8	Intervention week 6 (Three days PsyMate)
16157	Intervention period	4	4	2	1	Treatment	8	Intervention week 6 (Three days PsyMate)
16157	Intervention period	2	10	2.75	1	Treatment	8	Intervention week 6 (Three days PsyMate)
16157	Intervention period	5	3	1.25	1	Treatment	8	Intervention week 6 (Three days PsyMate)
16157	Intervention period	1	9	2.5	1	Treatment	8	Intervention week 6 (Three days PsyMate)
16157	Intervention period	3	2	2	1	Treatment	8	Intervention week 6 (Three days PsyMate)
16157	Intervention period	2	7	2.5	1	Treatment	8	Intervention week 6 (Three days PsyMate)
16157	Intervention period	5	6	2	1	Treatment	8	Intervention week 6 (Three days PsyMate)
16157	Intervention period	2	4	2.25	1	Treatment	8	Intervention week 6 (Three days PsyMate)
16157	Intervention period	5	9	1.75	1	Treatment	8	Intervention week 6 (Three days PsyMate)
16157	Intervention period	5	7	1.5	1	Treatment	8	Intervention week 6 (Three days PsyMate)
16157	Intervention period	5	4	1.5	1	Treatment	8	Intervention week 6 (Three days PsyMate)
16157	Intervention period	4	9	2	1	Treatment	8	Intervention week 6 (Three days PsyMate)
16157	Intervention period	3	8	2.5	1	Treatment	8	Intervention week 6 (Three days PsyMate)
16157	Intervention period	1	10	2.25	1	Treatment	8	Intervention week 6 (Three days PsyMate)
16157	Intervention period	1	6	2.25	1	Treatment	8	Intervention week 6 (Three days PsyMate)
16157	Intervention period	2	2	2.25	1	Treatment	8	Intervention week 6 (Three days PsyMate)
16157	Intervention period	4	8	1.75	1	Treatment	8	Intervention week 6 (Three days PsyMate)
16157	Intervention period	2	3	2	1	Treatment	8	Intervention week 6 (Three days PsyMate)
16157	Intervention period	4	5	2	1	Treatment	8	Intervention week 6 (Three days PsyMate)
16157	Intervention period	2	6	2.5	1	Treatment	8	Intervention week 6 (Three days PsyMate)
16157	Post 1 (briefing)	1	9	2.5	1	Treatment	9	Post-assessment (Five days PsyMate)
16157	Post 1 (briefing)	5	8	3.25	1	Treatment	9	Post-assessment (Five days PsyMate)
16157	Post 1 (briefing)	2	5	2.5	1	Treatment	9	Post-assessment (Five days PsyMate)
16157	Post 1 (briefing)	2	9	3.25	1	Treatment	9	Post-assessment (Five days PsyMate)
16157	Post 1 (briefing)	6	7	3	1	Treatment	9	Post-assessment (Five days PsyMate)
16157	Post 1 (briefing)	3	10	3.5	1	Treatment	9	Post-assessment (Five days PsyMate)
16157	Post 1 (briefing)	6	6	2.5	1	Treatment	9	Post-assessment (Five days PsyMate)
16157	Post 1 (briefing)	4	5	3.25	1	Treatment	9	Post-assessment (Five days PsyMate)
16157	Post 1 (briefing)	4	9	3.25	1	Treatment	9	Post-assessment (Five days PsyMate)
16157	Post 1 (briefing)	4	10	2.75	1	Treatment	9	Post-assessment (Five days PsyMate)
16157	Post 1 (briefing)	2	4	3.25	1	Treatment	9	Post-assessment (Five days PsyMate)
16157	Post 1 (briefing)	3	8	3	1	Treatment	9	Post-assessment (Five days PsyMate)
16157	Post 1 (briefing)	7				Treatment	9	Post-assessment (Five days PsyMate)
16157	Post 1 (briefing)	1	6	2.5	1	Treatment	9	Post-assessment (Five days PsyMate)
16157	Post 1 (briefing)	5	5	3.25	1	Treatment	9	Post-assessment (Five days PsyMate)
16157	Post 1 (briefing)	5	9	3.25	1	Treatment	9	Post-assessment (Five days PsyMate)
16157	Post 1 (briefing)	1	5	2.5	1	Treatment	9	Post-assessment (Five days PsyMate)
16157	Post 1 (briefing)	4	8	3	1	Treatment	9	Post-assessment (Five days PsyMate)
16157	Post 1 (briefing)	6	3	3	1	Treatment	9	Post-assessment (Five days PsyMate)
16157	Post 1 (briefing)	1	4	2.75	1	Treatment	9	Post-assessment (Five days PsyMate)
16157	Post 1 (briefing)	3	9	3.25	1	Treatment	9	Post-assessment (Five days PsyMate)
16157	Post 1 (briefing)	3	7	2	1.5	Treatment	9	Post-assessment (Five days PsyMate)
16157	Post 1 (briefing)	2	8	3	1	Treatment	9	Post-assessment (Five days PsyMate)
16157	Post 1 (briefing)	6	8	3	1	Treatment	9	Post-assessment (Five days PsyMate)
16157	Post 1 (briefing)	5	10	3	1	Treatment	9	Post-assessment (Five days PsyMate)
16157	Post 1 (briefing)	4	4	3.25	1	Treatment	9	Post-assessment (Five days PsyMate)
16157	Post 1 (briefing)	6	4	3	1	Treatment	9	Post-assessment (Five days PsyMate)
16157	Post 1 (briefing)	1	2	2.5	1	Treatment	9	Post-assessment (Five days PsyMate)
16157	Post 1 (briefing)	2	10	2.75	1	Treatment	9	Post-assessment (Five days PsyMate)
16157	Post 1 (briefing)	6	10	2.75	1	Treatment	9	Post-assessment (Five days PsyMate)
16157	Post 1 (briefing)	1	3	2.25	1	Treatment	9	Post-assessment (Five days PsyMate)
16158	Pre 1 (briefing)	3	10	5	2	Treatment	1	Pre-assessment (Five days PsyMate)
16158	Pre 1 (briefing)	3	9	3.75	2	Treatment	1	Pre-assessment (Five days PsyMate)
16158	Pre 1 (briefing)	1	7	4.25	3.75	Treatment	1	Pre-assessment (Five days PsyMate)
16158	Pre 1 (briefing)	3	2	3	2.5	Treatment	1	Pre-assessment (Five days PsyMate)
16158	Pre 1 (briefing)	1	4	3	4.5	Treatment	1	Pre-assessment (Five days PsyMate)
16158	Pre 1 (briefing)	5	7	3	2.75	Treatment	1	Pre-assessment (Five days PsyMate)
16158	Pre 1 (briefing)	5	10	4.75	1.5	Treatment	1	Pre-assessment (Five days PsyMate)
16158	Pre 1 (briefing)	4	10	3.75	1.5	Treatment	1	Pre-assessment (Five days PsyMate)
16158	Pre 1 (briefing)	5	3	2.25	3.25	Treatment	1	Pre-assessment (Five days PsyMate)
16158	Pre 1 (briefing)	4	1	3.25	2	Treatment	1	Pre-assessment (Five days PsyMate)
16158	Pre 1 (briefing)	2	8			Treatment	1	Pre-assessment (Five days PsyMate)
16158	Pre 1 (briefing)	3	7	4	2.25	Treatment	1	Pre-assessment (Five days PsyMate)
16158	Pre 1 (briefing)	4	9	3	2.5	Treatment	1	Pre-assessment (Five days PsyMate)
16158	Pre 1 (briefing)	1	9	3.5	2.75	Treatment	1	Pre-assessment (Five days PsyMate)
16158	Pre 1 (briefing)	3	5	5	2.25	Treatment	1	Pre-assessment (Five days PsyMate)
16158	Pre 1 (briefing)	3	3	5	2	Treatment	1	Pre-assessment (Five days PsyMate)
16158	Pre 1 (briefing)	5	4	3	2	Treatment	1	Pre-assessment (Five days PsyMate)
16158	Pre 1 (briefing)	5	6	3.75	2.25	Treatment	1	Pre-assessment (Five days PsyMate)
16158	Pre 1 (briefing)	2	3	2.75	2.75	Treatment	1	Pre-assessment (Five days PsyMate)
16158	Pre 1 (briefing)	2	1	2.5	2.75	Treatment	1	Pre-assessment (Five days PsyMate)
16158	Pre 1 (briefing)	4	4	3.5	2.25	Treatment	1	Pre-assessment (Five days PsyMate)
16158	Pre 1 (briefing)	5	9	4.25	1.75	Treatment	1	Pre-assessment (Five days PsyMate)
16158	Pre 1 (briefing)	1	5	2.5	3.5	Treatment	1	Pre-assessment (Five days PsyMate)
16158	Pre 1 (briefing)	4	5	5	1	Treatment	1	Pre-assessment (Five days PsyMate)
16158	Pre 1 (briefing)	4	3	4.5	2	Treatment	1	Pre-assessment (Five days PsyMate)
16158	Pre 1 (briefing)	3	6	3.25	2.75	Treatment	1	Pre-assessment (Five days PsyMate)
16158	Pre 1 (briefing)	2	4	2.25	3	Treatment	1	Pre-assessment (Five days PsyMate)
16158	Pre 1 (briefing)	1	8	3.75	3	Treatment	1	Pre-assessment (Five days PsyMate)
16158	Pre 1 (briefing)	5	2	2.75	3	Treatment	1	Pre-assessment (Five days PsyMate)
16158	Pre 1 (briefing)	3	4	4	2.75	Treatment	1	Pre-assessment (Five days PsyMate)
16158	Intervention period	2	8	3	3	Treatment	3	Intervention week 1 (Three days PsyMate)
16158	Intervention period	2	4	4.25	2.5	Treatment	3	Intervention week 1 (Three days PsyMate)
16158	Intervention period	3	8	3	3	Treatment	3	Intervention week 1 (Three days PsyMate)
16158	Intervention period	2	3	4	2.25	Treatment	3	Intervention week 1 (Three days PsyMate)
16158	Intervention period	2	7	4	3.5	Treatment	3	Intervention week 1 (Three days PsyMate)
16158	Intervention period	3	9	2.25	4.25	Treatment	3	Intervention week 1 (Three days PsyMate)
16158	Intervention period	1	6	3.25	3.25	Treatment	3	Intervention week 1 (Three days PsyMate)
16158	Intervention period	2	6	5	2	Treatment	3	Intervention week 1 (Three days PsyMate)
16158	Intervention period	3	3	3.75	2.25	Treatment	3	Intervention week 1 (Three days PsyMate)
16158	Intervention period	3	10	2.5	4.5	Treatment	3	Intervention week 1 (Three days PsyMate)
16158	Intervention period	3	4	4	2.25	Treatment	3	Intervention week 1 (Three days PsyMate)
16158	Intervention period	1	3	4.75	2	Treatment	3	Intervention week 1 (Three days PsyMate)
16158	Intervention period	1	9	3	3.25	Treatment	3	Intervention week 1 (Three days PsyMate)
16158	Intervention period	1	8	3	3	Treatment	3	Intervention week 1 (Three days PsyMate)
16158	Intervention period	2	10	3.25	2.25	Treatment	3	Intervention week 1 (Three days PsyMate)
16158	Intervention period	2	9	3.5	3	Treatment	3	Intervention week 1 (Three days PsyMate)
16158	Intervention period	2	1	4.25	2	Treatment	3	Intervention week 1 (Three days PsyMate)
16158	Intervention period	1	10	2.75	2.75	Treatment	3	Intervention week 1 (Three days PsyMate)
16158	Intervention period	1	7	3.25	3.25	Treatment	3	Intervention week 1 (Three days PsyMate)
16158	Intervention period	2	5	3	2.25	Treatment	3	Intervention week 1 (Three days PsyMate)
16158	Intervention period	1	1	2.75	4.5	Treatment	4	Intervention week 2 (Three days PsyMate)
16158	Intervention period	3	9	3.5	2.25	Treatment	4	Intervention week 2 (Three days PsyMate)
16158	Intervention period	2	9	5.5	1.75	Treatment	4	Intervention week 2 (Three days PsyMate)
16158	Intervention period	5	3			Treatment	4	Intervention week 2 (Three days PsyMate)
16158	Intervention period	2	3	4.5	3.25	Treatment	4	Intervention week 2 (Three days PsyMate)
16158	Intervention period	5	5			Treatment	4	Intervention week 2 (Three days PsyMate)
16158	Intervention period	2	10	4.25	2.25	Treatment	4	Intervention week 2 (Three days PsyMate)
16158	Intervention period	1	9	2.25	3	Treatment	4	Intervention week 2 (Three days PsyMate)
16158	Intervention period	1	10	3	3.25	Treatment	4	Intervention week 2 (Three days PsyMate)
16158	Intervention period	5	1			Treatment	4	Intervention week 2 (Three days PsyMate)
16158	Intervention period	1	2	2.75	3.25	Treatment	4	Intervention week 2 (Three days PsyMate)
16158	Intervention period	6	5			Treatment	4	Intervention week 2 (Three days PsyMate)
16158	Intervention period	4	5			Treatment	4	Intervention week 2 (Three days PsyMate)
16158	Intervention period	5	8			Treatment	4	Intervention week 2 (Three days PsyMate)
16158	Intervention period	3	6			Treatment	4	Intervention week 2 (Three days PsyMate)
16158	Intervention period	4	9			Treatment	4	Intervention week 2 (Three days PsyMate)
16158	Intervention period	2	2	4	4.25	Treatment	4	Intervention week 2 (Three days PsyMate)
16158	Intervention period	6	10			Treatment	4	Intervention week 2 (Three days PsyMate)
16158	Intervention period	6	9			Treatment	4	Intervention week 2 (Three days PsyMate)
16158	Intervention period	6	8			Treatment	4	Intervention week 2 (Three days PsyMate)
16158	Intervention period	6	7			Treatment	4	Intervention week 2 (Three days PsyMate)
16158	Intervention period	6	6			Treatment	4	Intervention week 2 (Three days PsyMate)
16158	Intervention period	5	10			Treatment	4	Intervention week 2 (Three days PsyMate)
16158	Intervention period	5	7			Treatment	4	Intervention week 2 (Three days PsyMate)
16158	Intervention period	4	10			Treatment	4	Intervention week 2 (Three days PsyMate)
16158	Intervention period	4	6			Treatment	4	Intervention week 2 (Three days PsyMate)
16158	Intervention period	2	8	4.25	2.25	Treatment	4	Intervention week 2 (Three days PsyMate)
16158	Intervention period	5	2			Treatment	4	Intervention week 2 (Three days PsyMate)
16158	Intervention period	2	5	5.75	3	Treatment	4	Intervention week 2 (Three days PsyMate)
16158	Intervention period	2	4	5.25	2.5	Treatment	4	Intervention week 2 (Three days PsyMate)
16158	Intervention period	6	4			Treatment	4	Intervention week 2 (Three days PsyMate)
16158	Intervention period	1	6	2.75	5.25	Treatment	4	Intervention week 2 (Three days PsyMate)
16158	Intervention period	5	9			Treatment	4	Intervention week 2 (Three days PsyMate)
16158	Intervention period	5	4			Treatment	4	Intervention week 2 (Three days PsyMate)
16158	Intervention period	1	3	4.5	2.25	Treatment	4	Intervention week 2 (Three days PsyMate)
16158	Intervention period	7	1			Treatment	4	Intervention week 2 (Three days PsyMate)
16158	Intervention period	3	10	3	4.25	Treatment	4	Intervention week 2 (Three days PsyMate)
16158	Intervention period	1	8	2	4.25	Treatment	4	Intervention week 2 (Three days PsyMate)
16158	Intervention period	2	7	3.25	3	Treatment	4	Intervention week 2 (Three days PsyMate)
16158	Intervention period	5	6			Treatment	4	Intervention week 2 (Three days PsyMate)
16158	Intervention period	4	8			Treatment	4	Intervention week 2 (Three days PsyMate)
16158	Intervention period	4	4			Treatment	4	Intervention week 2 (Three days PsyMate)
16158	Intervention period	1	5	2	4.25	Treatment	4	Intervention week 2 (Three days PsyMate)
16158	Intervention period	4	7			Treatment	4	Intervention week 2 (Three days PsyMate)
16158	Intervention period	3	2			Treatment	4	Intervention week 2 (Three days PsyMate)
16158	Intervention period	3	7	3.75	3.5	Treatment	4	Intervention week 2 (Three days PsyMate)
16158	Intervention period	1	4			Treatment	4	Intervention week 2 (Three days PsyMate)
16158	Intervention period	3	5	5.5	1.75	Treatment	4	Intervention week 2 (Three days PsyMate)
16158	Intervention period	6	3			Treatment	4	Intervention week 2 (Three days PsyMate)
16158	Intervention period	3	1			Treatment	4	Intervention week 2 (Three days PsyMate)
16158	Intervention period	2	1			Treatment	4	Intervention week 2 (Three days PsyMate)
16158	Intervention period	3	4			Treatment	4	Intervention week 2 (Three days PsyMate)
16158	Intervention period	6	2			Treatment	4	Intervention week 2 (Three days PsyMate)
16158	Intervention period	6	1			Treatment	4	Intervention week 2 (Three days PsyMate)
16158	Intervention period	1	7	2	5	Treatment	4	Intervention week 2 (Three days PsyMate)
16158	Intervention period	4	3			Treatment	4	Intervention week 2 (Three days PsyMate)
16158	Intervention period	3	8			Treatment	4	Intervention week 2 (Three days PsyMate)
16158	Intervention period	4	2			Treatment	4	Intervention week 2 (Three days PsyMate)
16158	Intervention period	4	1			Treatment	4	Intervention week 2 (Three days PsyMate)
16158	Intervention period	3	3			Treatment	4	Intervention week 2 (Three days PsyMate)
16158	Intervention period	2	10	4.25	2	Treatment	5	Intervention week 3 (Three days PsyMate)
16158	Intervention period	1	8	5	2.25	Treatment	5	Intervention week 3 (Three days PsyMate)
16158	Intervention period	2	7	3	2.75	Treatment	5	Intervention week 3 (Three days PsyMate)
16158	Intervention period	2	6	3.75	2.75	Treatment	5	Intervention week 3 (Three days PsyMate)
16158	Intervention period	3	10	4	3.5	Treatment	5	Intervention week 3 (Three days PsyMate)
16158	Intervention period	2	4	4	2.75	Treatment	5	Intervention week 3 (Three days PsyMate)
16158	Intervention period	1	7	4.75	3.75	Treatment	5	Intervention week 3 (Three days PsyMate)
16158	Intervention period	1	9	5.75	2	Treatment	5	Intervention week 3 (Three days PsyMate)
16158	Intervention period	2	5	4.5	3	Treatment	5	Intervention week 3 (Three days PsyMate)
16158	Intervention period	1	6			Treatment	5	Intervention week 3 (Three days PsyMate)
16158	Intervention period	1	3	3	4.5	Treatment	5	Intervention week 3 (Three days PsyMate)
16158	Intervention period	1	5	3.75	4	Treatment	5	Intervention week 3 (Three days PsyMate)
16158	Intervention period	3	8	2	5.25	Treatment	5	Intervention week 3 (Three days PsyMate)
16158	Intervention period	2	8	2	4.75	Treatment	5	Intervention week 3 (Three days PsyMate)
16158	Intervention period	3	5	3	5	Treatment	5	Intervention week 3 (Three days PsyMate)
16158	Intervention period	3	9	3	4.5	Treatment	5	Intervention week 3 (Three days PsyMate)
16158	Intervention period	2	9	3.5	4.25	Treatment	5	Intervention week 3 (Three days PsyMate)
16158	Intervention period	3	6	2.25	4.25	Treatment	5	Intervention week 3 (Three days PsyMate)
16158	Intervention period	2	1	4.25	2.25	Treatment	6	Intervention week 4 (Three days PsyMate)
16158	Intervention period	1	3	5	2.5	Treatment	6	Intervention week 4 (Three days PsyMate)
16158	Intervention period	2	10	4.5	2	Treatment	6	Intervention week 4 (Three days PsyMate)
16158	Intervention period	1	5	4.5	2.75	Treatment	6	Intervention week 4 (Three days PsyMate)
16158	Intervention period	3	5	5	1.25	Treatment	6	Intervention week 4 (Three days PsyMate)
16158	Intervention period	2	4	4.75	1.5	Treatment	6	Intervention week 4 (Three days PsyMate)
16158	Intervention period	1	10	5	1.75	Treatment	6	Intervention week 4 (Three days PsyMate)
16158	Intervention period	3	9	6	1.25	Treatment	6	Intervention week 4 (Three days PsyMate)
16158	Intervention period	1	1	3.5	4.25	Treatment	6	Intervention week 4 (Three days PsyMate)
16158	Intervention period	3	7	4.25	2	Treatment	6	Intervention week 4 (Three days PsyMate)
16158	Intervention period	1	4	4.25	3.25	Treatment	6	Intervention week 4 (Three days PsyMate)
16158	Intervention period	2	6	3	2.5	Treatment	6	Intervention week 4 (Three days PsyMate)
16158	Intervention period	3	6	5	1.5	Treatment	6	Intervention week 4 (Three days PsyMate)
16158	Intervention period	2	2	3	2.5	Treatment	6	Intervention week 4 (Three days PsyMate)
16158	Intervention period	2	5	4	2.25	Treatment	6	Intervention week 4 (Three days PsyMate)
16158	Intervention period	2	9	5.75	1.5	Treatment	6	Intervention week 4 (Three days PsyMate)
16158	Intervention period	2	8	6	1.25	Treatment	6	Intervention week 4 (Three days PsyMate)
16158	Intervention period	2	3	5	1.25	Treatment	6	Intervention week 4 (Three days PsyMate)
16158	Intervention period	3	4	3	3.75	Treatment	6	Intervention week 4 (Three days PsyMate)
16158	Intervention period	1	9	4.75	2	Treatment	6	Intervention week 4 (Three days PsyMate)
16158	Intervention period	1	6	5	2.75	Treatment	6	Intervention week 4 (Three days PsyMate)
16158	Intervention period	2	7	5.25	1.25	Treatment	6	Intervention week 4 (Three days PsyMate)
16158	Intervention period	3	10	6	1	Treatment	6	Intervention week 4 (Three days PsyMate)
16158	Intervention period	1	7	4.25	3.25	Treatment	6	Intervention week 4 (Three days PsyMate)
16158	Intervention period	3	8	5	1.5	Treatment	6	Intervention week 4 (Three days PsyMate)
16158	Intervention period	3	5	5	2	Treatment	7	Intervention week 5 (Three days PsyMate)
16158	Intervention period	2	4	3	3.25	Treatment	7	Intervention week 5 (Three days PsyMate)
16158	Intervention period	1	8	5.25	1.75	Treatment	7	Intervention week 5 (Three days PsyMate)
16158	Intervention period	1	7	5	2.25	Treatment	7	Intervention week 5 (Three days PsyMate)
16158	Intervention period	3	4	4.25	2.25	Treatment	7	Intervention week 5 (Three days PsyMate)
16158	Intervention period	1	5	4.5	2	Treatment	7	Intervention week 5 (Three days PsyMate)
16158	Intervention period	1	9	5	2	Treatment	7	Intervention week 5 (Three days PsyMate)
16158	Intervention period	2	6	4.5	2	Treatment	7	Intervention week 5 (Three days PsyMate)
16158	Intervention period	3	10	3.75	2.5	Treatment	7	Intervention week 5 (Three days PsyMate)
16158	Intervention period	3	7	3.5	2.25	Treatment	7	Intervention week 5 (Three days PsyMate)
16158	Intervention period	3	9	4	2	Treatment	7	Intervention week 5 (Three days PsyMate)
16158	Intervention period	2	8	3.75	2	Treatment	7	Intervention week 5 (Three days PsyMate)
16158	Intervention period	2	10	3.75	2	Treatment	7	Intervention week 5 (Three days PsyMate)
16158	Intervention period	1	4	4.5	2.25	Treatment	7	Intervention week 5 (Three days PsyMate)
16158	Intervention period	2	5	4.5	3	Treatment	7	Intervention week 5 (Three days PsyMate)
16158	Intervention period	2	9	4.75	1.75	Treatment	7	Intervention week 5 (Three days PsyMate)
16158	Intervention period	1	10	4.25	2.5	Treatment	7	Intervention week 5 (Three days PsyMate)
16158	Intervention period	3	8	4.75	2.25	Treatment	7	Intervention week 5 (Three days PsyMate)
16158	Intervention period	2	7	5	2	Treatment	7	Intervention week 5 (Three days PsyMate)
16158	Intervention period	1	6	4.25	2	Treatment	7	Intervention week 5 (Three days PsyMate)
16158	Intervention period	2	7	2.5	4.5	Treatment	8	Intervention week 6 (Three days PsyMate)
16158	Intervention period	3	10	4.25	2.75	Treatment	8	Intervention week 6 (Three days PsyMate)
16158	Intervention period	1	3	4	4.5	Treatment	8	Intervention week 6 (Three days PsyMate)
16158	Intervention period	1	8			Treatment	8	Intervention week 6 (Three days PsyMate)
16158	Intervention period	3	7	3.25	4	Treatment	8	Intervention week 6 (Three days PsyMate)
16158	Intervention period	3	9	3	3.75	Treatment	8	Intervention week 6 (Three days PsyMate)
16158	Intervention period	3	6			Treatment	8	Intervention week 6 (Three days PsyMate)
16158	Intervention period	2	4	2.25	5	Treatment	8	Intervention week 6 (Three days PsyMate)
16158	Intervention period	3	4	2.25	4.25	Treatment	8	Intervention week 6 (Three days PsyMate)
16158	Intervention period	2	6	2.5	4	Treatment	8	Intervention week 6 (Three days PsyMate)
16158	Intervention period	2	9	3	4.25	Treatment	8	Intervention week 6 (Three days PsyMate)
16158	Intervention period	1	10	3.25	3	Treatment	8	Intervention week 6 (Three days PsyMate)
16158	Intervention period	2	10	3.5	3.25	Treatment	8	Intervention week 6 (Three days PsyMate)
16158	Intervention period	1	6	2.5	3.75	Treatment	8	Intervention week 6 (Three days PsyMate)
16158	Intervention period	3	8	3	4	Treatment	8	Intervention week 6 (Three days PsyMate)
16158	Intervention period	1	4	2.75	4.5	Treatment	8	Intervention week 6 (Three days PsyMate)
16158	Intervention period	1	9	3	3.5	Treatment	8	Intervention week 6 (Three days PsyMate)
16158	Intervention period	3	3	3.75	4	Treatment	8	Intervention week 6 (Three days PsyMate)
16158	Intervention period	2	5	3	4	Treatment	8	Intervention week 6 (Three days PsyMate)
16158	Post 1 (briefing)	3	8	4.75	2.75	Treatment	9	Post-assessment (Five days PsyMate)
16158	Post 1 (briefing)	2	7	4	2.25	Treatment	9	Post-assessment (Five days PsyMate)
16158	Post 1 (briefing)	1	9	5.25	2.25	Treatment	9	Post-assessment (Five days PsyMate)
16158	Post 1 (briefing)	1	7	5	3.5	Treatment	9	Post-assessment (Five days PsyMate)
16158	Post 1 (briefing)	2	9	2.75	3.5	Treatment	9	Post-assessment (Five days PsyMate)
16158	Post 1 (briefing)	2	4	3.5	3.25	Treatment	9	Post-assessment (Five days PsyMate)
16158	Post 1 (briefing)	3	7	5.5	2.25	Treatment	9	Post-assessment (Five days PsyMate)
16158	Post 1 (briefing)	3	10	3.5	3.75	Treatment	9	Post-assessment (Five days PsyMate)
16158	Post 1 (briefing)	1	8	5	2.25	Treatment	9	Post-assessment (Five days PsyMate)
16158	Post 1 (briefing)	2	10	4.5	1.75	Treatment	9	Post-assessment (Five days PsyMate)
16158	Post 1 (briefing)	2	5	5	2	Treatment	9	Post-assessment (Five days PsyMate)
16158	Post 1 (briefing)	2	3	3.5	3.75	Treatment	9	Post-assessment (Five days PsyMate)
16158	Post 1 (briefing)	2	8	3.5	2.5	Treatment	9	Post-assessment (Five days PsyMate)
16158	Post 1 (briefing)	1	5	4.25	3	Treatment	9	Post-assessment (Five days PsyMate)
16158	Post 1 (briefing)	2	6	4.5	2.25	Treatment	9	Post-assessment (Five days PsyMate)
16158	Post 1 (briefing)	3	9	4.75	2.25	Treatment	9	Post-assessment (Five days PsyMate)
16160	Intervention period	2	8	3	2	Pseudo-intervention	3	Intervention week 1 (Three days PsyMate)
16160	Intervention period	3	8	3.25	1	Pseudo-intervention	3	Intervention week 1 (Three days PsyMate)
16160	Intervention period	2	7	2.75	1.75	Pseudo-intervention	3	Intervention week 1 (Three days PsyMate)
16160	Intervention period	1	8	3.5	2.25	Pseudo-intervention	3	Intervention week 1 (Three days PsyMate)
16160	Intervention period	1	10	3.5	2.25	Pseudo-intervention	3	Intervention week 1 (Three days PsyMate)
16160	Intervention period	2	5	3.5	1.25	Pseudo-intervention	3	Intervention week 1 (Three days PsyMate)
16160	Intervention period	2	9	3.25	2	Pseudo-intervention	3	Intervention week 1 (Three days PsyMate)
16160	Intervention period	3	6	3.5	1.75	Pseudo-intervention	3	Intervention week 1 (Three days PsyMate)
16160	Intervention period	1	9	3.5	2	Pseudo-intervention	3	Intervention week 1 (Three days PsyMate)
16160	Intervention period	1	1	3	2.25	Pseudo-intervention	3	Intervention week 1 (Three days PsyMate)
16160	Intervention period	2	6	3.25	2	Pseudo-intervention	3	Intervention week 1 (Three days PsyMate)
16160	Intervention period	2	10	3.25	2	Pseudo-intervention	3	Intervention week 1 (Three days PsyMate)
16160	Intervention period	3	9	3	1.25	Pseudo-intervention	3	Intervention week 1 (Three days PsyMate)
16160	Intervention period	3	10	4	2	Pseudo-intervention	3	Intervention week 1 (Three days PsyMate)
16160	Intervention period	2	4	3	1.75	Pseudo-intervention	3	Intervention week 1 (Three days PsyMate)
16160	Intervention period	3	7	3	1.25	Pseudo-intervention	3	Intervention week 1 (Three days PsyMate)
16160	Intervention period	3	5	2.5	1.75	Pseudo-intervention	3	Intervention week 1 (Three days PsyMate)
16160	Intervention period	1	5	3.5	1.5	Pseudo-intervention	4	Intervention week 2 (Three days PsyMate)
16160	Intervention period	1	7	4	1.5	Pseudo-intervention	4	Intervention week 2 (Three days PsyMate)
16160	Intervention period	1	8	3.25	1.5	Pseudo-intervention	4	Intervention week 2 (Three days PsyMate)
16160	Intervention period	1	10	3	1.75	Pseudo-intervention	4	Intervention week 2 (Three days PsyMate)
16160	Intervention period	3	10	3.5	1	Pseudo-intervention	4	Intervention week 2 (Three days PsyMate)
16160	Intervention period	2	9	3.75	2.25	Pseudo-intervention	4	Intervention week 2 (Three days PsyMate)
16160	Intervention period	1	6	3.25	1.75	Pseudo-intervention	4	Intervention week 2 (Three days PsyMate)
16160	Intervention period	3	9	4	1	Pseudo-intervention	4	Intervention week 2 (Three days PsyMate)
16160	Intervention period	1	9	3.75	1.25	Pseudo-intervention	4	Intervention week 2 (Three days PsyMate)
16160	Intervention period	3	8	4.25	1	Pseudo-intervention	4	Intervention week 2 (Three days PsyMate)
16160	Intervention period	2	6	4	1	Pseudo-intervention	4	Intervention week 2 (Three days PsyMate)
16160	Intervention period	2	10	3.25	2	Pseudo-intervention	4	Intervention week 2 (Three days PsyMate)
16160	Intervention period	4	9	3.5	1.5	Pseudo-intervention	5	Intervention week 3 (Three days PsyMate)
16160	Intervention period	2	10	4.25	1	Pseudo-intervention	5	Intervention week 3 (Three days PsyMate)
16160	Intervention period	4	3	2.5	1.75	Pseudo-intervention	5	Intervention week 3 (Three days PsyMate)
16160	Intervention period	4	1	3	1.5	Pseudo-intervention	5	Intervention week 3 (Three days PsyMate)
16160	Intervention period	2	2	3	1.25	Pseudo-intervention	5	Intervention week 3 (Three days PsyMate)
16160	Intervention period	1	9	4.5	1	Pseudo-intervention	5	Intervention week 3 (Three days PsyMate)
16160	Intervention period	2	8	3	1.25	Pseudo-intervention	5	Intervention week 3 (Three days PsyMate)
16160	Intervention period	3	9	3.25	1.25	Pseudo-intervention	5	Intervention week 3 (Three days PsyMate)
16160	Intervention period	3	10	4	1.25	Pseudo-intervention	5	Intervention week 3 (Three days PsyMate)
16160	Intervention period	4	2	3	1.5	Pseudo-intervention	5	Intervention week 3 (Three days PsyMate)
16160	Intervention period	1	10	4.25	1	Pseudo-intervention	5	Intervention week 3 (Three days PsyMate)
16160	Intervention period	2	9	2.75	1.25	Pseudo-intervention	5	Intervention week 3 (Three days PsyMate)
16160	Intervention period	4	10	3.25	1.5	Pseudo-intervention	5	Intervention week 3 (Three days PsyMate)
16160	Intervention period	2	1	3.5	1	Pseudo-intervention	5	Intervention week 3 (Three days PsyMate)
16160	Intervention period	2	7	2.5	1.75	Pseudo-intervention	6	Intervention week 4 (Three days PsyMate)
16160	Intervention period	2	8	2.25	1.5	Pseudo-intervention	6	Intervention week 4 (Three days PsyMate)
16160	Intervention period	4	9	3	1.75	Pseudo-intervention	6	Intervention week 4 (Three days PsyMate)
16160	Intervention period	1	5	3.5	1.5	Pseudo-intervention	6	Intervention week 4 (Three days PsyMate)
16160	Intervention period	4	4	2.75	1.75	Pseudo-intervention	6	Intervention week 4 (Three days PsyMate)
16160	Intervention period	3	7	2	1.25	Pseudo-intervention	6	Intervention week 4 (Three days PsyMate)
16160	Intervention period	2	1	2	2.25	Pseudo-intervention	6	Intervention week 4 (Three days PsyMate)
16160	Intervention period	1	6	3.5	1.5	Pseudo-intervention	6	Intervention week 4 (Three days PsyMate)
16160	Intervention period	1	7	3.25	1.25	Pseudo-intervention	6	Intervention week 4 (Three days PsyMate)
16160	Intervention period	2	2	3	2.25	Pseudo-intervention	6	Intervention week 4 (Three days PsyMate)
16160	Intervention period	4	8	2.75	1.5	Pseudo-intervention	6	Intervention week 4 (Three days PsyMate)
16160	Intervention period	2	4	3.25	1.5	Pseudo-intervention	6	Intervention week 4 (Three days PsyMate)
16160	Intervention period	2	3	3.25	1.25	Pseudo-intervention	6	Intervention week 4 (Three days PsyMate)
16160	Intervention period	3	10	3.75	1.25	Pseudo-intervention	6	Intervention week 4 (Three days PsyMate)
16160	Intervention period	4	1	2.5	1.5	Pseudo-intervention	6	Intervention week 4 (Three days PsyMate)
16160	Intervention period	2	6	3	1.5	Pseudo-intervention	6	Intervention week 4 (Three days PsyMate)
16160	Intervention period	1	8	3.5	1.5	Pseudo-intervention	6	Intervention week 4 (Three days PsyMate)
16160	Intervention period	4	2	3.25	1.75	Pseudo-intervention	6	Intervention week 4 (Three days PsyMate)
16160	Intervention period	2	10	3	1.5	Pseudo-intervention	6	Intervention week 4 (Three days PsyMate)
16160	Intervention period	2	9	2.75	1.5	Pseudo-intervention	6	Intervention week 4 (Three days PsyMate)
16160	Intervention period	1	10	3.75	1.25	Pseudo-intervention	6	Intervention week 4 (Three days PsyMate)
16160	Intervention period	1	3	4	1.25	Pseudo-intervention	6	Intervention week 4 (Three days PsyMate)
16160	Intervention period	1	9	3.25	2.25	Pseudo-intervention	6	Intervention week 4 (Three days PsyMate)
16160	Intervention period	2	5	2.25	1.25	Pseudo-intervention	6	Intervention week 4 (Three days PsyMate)
16160	Intervention period	4	7	3	1.5	Pseudo-intervention	6	Intervention week 4 (Three days PsyMate)
16160	Intervention period	3	1	2.75	1.5	Pseudo-intervention	6	Intervention week 4 (Three days PsyMate)
16160	Intervention period	3	6	2.5	1.25	Pseudo-intervention	6	Intervention week 4 (Three days PsyMate)
16160	Intervention period	6	2	2.5	1.75	Pseudo-intervention	7	Intervention week 5 (Three days PsyMate)
16160	Intervention period	5	10	2.75	1.5	Pseudo-intervention	7	Intervention week 5 (Three days PsyMate)
16160	Intervention period	3	1	2.75	1.5	Pseudo-intervention	7	Intervention week 5 (Three days PsyMate)
16160	Intervention period	4	8	3	1.25	Pseudo-intervention	7	Intervention week 5 (Three days PsyMate)
16160	Intervention period	1	9	3.5	1.5	Pseudo-intervention	7	Intervention week 5 (Three days PsyMate)
16160	Intervention period	5	2	2.75	1.5	Pseudo-intervention	7	Intervention week 5 (Three days PsyMate)
16160	Intervention period	5	9	2.75	1.25	Pseudo-intervention	7	Intervention week 5 (Three days PsyMate)
16160	Intervention period	4	3	3	1.5	Pseudo-intervention	7	Intervention week 5 (Three days PsyMate)
16160	Intervention period	1	8	3.25	1.5	Pseudo-intervention	7	Intervention week 5 (Three days PsyMate)
16160	Intervention period	4	9	3.25	1.25	Pseudo-intervention	7	Intervention week 5 (Three days PsyMate)
16160	Intervention period	1	4	2.75	1	Pseudo-intervention	7	Intervention week 5 (Three days PsyMate)
16160	Intervention period	4	10	2.75	1.5	Pseudo-intervention	7	Intervention week 5 (Three days PsyMate)
16160	Intervention period	4	4	1.75	1.75	Pseudo-intervention	7	Intervention week 5 (Three days PsyMate)
16160	Intervention period	5	1	3	1.75	Pseudo-intervention	7	Intervention week 5 (Three days PsyMate)
16160	Intervention period	5	4	3.75	1.25	Pseudo-intervention	7	Intervention week 5 (Three days PsyMate)
16160	Intervention period	1	3	3	1.25	Pseudo-intervention	7	Intervention week 5 (Three days PsyMate)
16160	Intervention period	2	10	3	2	Pseudo-intervention	7	Intervention week 5 (Three days PsyMate)
16160	Intervention period	5	7	2.5	1.5	Pseudo-intervention	7	Intervention week 5 (Three days PsyMate)
16160	Intervention period	3	10	3.25	1.75	Pseudo-intervention	7	Intervention week 5 (Three days PsyMate)
16160	Intervention period	4	5	3.5	1.25	Pseudo-intervention	7	Intervention week 5 (Three days PsyMate)
16160	Intervention period	4	1	3.5	1.75	Pseudo-intervention	7	Intervention week 5 (Three days PsyMate)
16160	Intervention period	3	9	3.25	1.5	Pseudo-intervention	7	Intervention week 5 (Three days PsyMate)
16160	Intervention period	4	6	2.25	1.75	Pseudo-intervention	7	Intervention week 5 (Three days PsyMate)
16160	Intervention period	2	9	3.75	1.5	Pseudo-intervention	7	Intervention week 5 (Three days PsyMate)
16160	Intervention period	4	2	3	1.5	Pseudo-intervention	7	Intervention week 5 (Three days PsyMate)
16160	Intervention period	6	1	2.25	1.25	Pseudo-intervention	7	Intervention week 5 (Three days PsyMate)
16160	Intervention period	1	5	4	1	Pseudo-intervention	7	Intervention week 5 (Three days PsyMate)
16160	Intervention period	5	3	2.75	1.5	Pseudo-intervention	7	Intervention week 5 (Three days PsyMate)
16160	Intervention period	1	3	3.25	1.25	Pseudo-intervention	8	Intervention week 6 (Three days PsyMate)
16160	Intervention period	3	2	2.5	1.75	Pseudo-intervention	8	Intervention week 6 (Three days PsyMate)
16160	Intervention period	1	5	3.5	1	Pseudo-intervention	8	Intervention week 6 (Three days PsyMate)
16160	Intervention period	2	10	3.25	2.25	Pseudo-intervention	8	Intervention week 6 (Three days PsyMate)
16160	Intervention period	3	7	3	1.25	Pseudo-intervention	8	Intervention week 6 (Three days PsyMate)
16160	Intervention period	3	6	3.25	1.75	Pseudo-intervention	8	Intervention week 6 (Three days PsyMate)
16160	Intervention period	2	7	3.25	1.5	Pseudo-intervention	8	Intervention week 6 (Three days PsyMate)
16160	Intervention period	1	4	3.25	1	Pseudo-intervention	8	Intervention week 6 (Three days PsyMate)
16160	Intervention period	2	9	2.75	2	Pseudo-intervention	8	Intervention week 6 (Three days PsyMate)
16160	Intervention period	2	8	3.25	1.75	Pseudo-intervention	8	Intervention week 6 (Three days PsyMate)
16160	Intervention period	1	8	3.25	1.25	Pseudo-intervention	8	Intervention week 6 (Three days PsyMate)
16160	Intervention period	3	4	3	1.75	Pseudo-intervention	8	Intervention week 6 (Three days PsyMate)
16160	Intervention period	2	3	3.5	1.5	Pseudo-intervention	8	Intervention week 6 (Three days PsyMate)
16160	Intervention period	1	10	2.75	1.75	Pseudo-intervention	8	Intervention week 6 (Three days PsyMate)
16160	Intervention period	3	8	3.25	2	Pseudo-intervention	8	Intervention week 6 (Three days PsyMate)
16160	Intervention period	1	9	3	1	Pseudo-intervention	8	Intervention week 6 (Three days PsyMate)
16160	Intervention period	3	9	3	1.5	Pseudo-intervention	8	Intervention week 6 (Three days PsyMate)
16160	Intervention period	2	6	4	1.5	Pseudo-intervention	8	Intervention week 6 (Three days PsyMate)
16160	Intervention period	3	5	3.25	1.5	Pseudo-intervention	8	Intervention week 6 (Three days PsyMate)
16160	Intervention period	3	3	2.75	1.5	Pseudo-intervention	8	Intervention week 6 (Three days PsyMate)
16160	Intervention period	3	10	3	2	Pseudo-intervention	8	Intervention week 6 (Three days PsyMate)
16160	Intervention period	1	6	3.25	1.25	Pseudo-intervention	8	Intervention week 6 (Three days PsyMate)
16160	Post 1 (briefing)	5	8	3.25	1.5	Pseudo-intervention	9	Post-assessment (Five days PsyMate)
16160	Post 1 (briefing)	4	3	2.75	2.5	Pseudo-intervention	9	Post-assessment (Five days PsyMate)
16160	Post 1 (briefing)	3	10	3.25	1.75	Pseudo-intervention	9	Post-assessment (Five days PsyMate)
16160	Post 1 (briefing)	5	10	2.75	1.5	Pseudo-intervention	9	Post-assessment (Five days PsyMate)
16160	Post 1 (briefing)	5	7	3.25	1.75	Pseudo-intervention	9	Post-assessment (Five days PsyMate)
16160	Post 1 (briefing)	5	5	3	1.5	Pseudo-intervention	9	Post-assessment (Five days PsyMate)
16160	Post 1 (briefing)	5	4	2.75	1.75	Pseudo-intervention	9	Post-assessment (Five days PsyMate)
16160	Post 1 (briefing)	2	9	4	1.25	Pseudo-intervention	9	Post-assessment (Five days PsyMate)
16160	Post 1 (briefing)	1	9	3	2	Pseudo-intervention	9	Post-assessment (Five days PsyMate)
16160	Post 1 (briefing)	5	9	3	1.5	Pseudo-intervention	9	Post-assessment (Five days PsyMate)
16160	Post 1 (briefing)	4	2	4	1.5	Pseudo-intervention	9	Post-assessment (Five days PsyMate)
16160	Post 1 (briefing)	4	1	3.25	1.75	Pseudo-intervention	9	Post-assessment (Five days PsyMate)
16160	Post 1 (briefing)	2	10	3.75	1.5	Pseudo-intervention	9	Post-assessment (Five days PsyMate)
16160	Post 1 (briefing)	2	6	2.5	1.5	Pseudo-intervention	9	Post-assessment (Five days PsyMate)
16160	Post 1 (briefing)	4	10	2	3.25	Pseudo-intervention	9	Post-assessment (Five days PsyMate)
16160	Post 1 (briefing)	1	7	2.75	1.75	Pseudo-intervention	9	Post-assessment (Five days PsyMate)
16160	Post 1 (briefing)	1	8	2.75	1.75	Pseudo-intervention	9	Post-assessment (Five days PsyMate)
16160	Post 1 (briefing)	1	3	2.75	1.25	Pseudo-intervention	9	Post-assessment (Five days PsyMate)
16160	Post 1 (briefing)	3	9	4.25	1.75	Pseudo-intervention	9	Post-assessment (Five days PsyMate)
16161	Pre 1 (briefing)	4	3	3.25	2.75	Control group	1	Pre-assessment (Five days PsyMate)
16161	Pre 1 (briefing)	5	3	4.75	1	Control group	1	Pre-assessment (Five days PsyMate)
16161	Pre 1 (briefing)	2	7	4	1.75	Control group	1	Pre-assessment (Five days PsyMate)
16161	Pre 1 (briefing)	3	9	4.25	1	Control group	1	Pre-assessment (Five days PsyMate)
16161	Pre 1 (briefing)	5	6	4.5	1.75	Control group	1	Pre-assessment (Five days PsyMate)
16161	Pre 1 (briefing)	2	10	5.5	1	Control group	1	Pre-assessment (Five days PsyMate)
16161	Pre 1 (briefing)	5	1	5.5	1	Control group	1	Pre-assessment (Five days PsyMate)
16161	Pre 1 (briefing)	4	9	2.25	2.5	Control group	1	Pre-assessment (Five days PsyMate)
16161	Pre 1 (briefing)	5	5	4.75	1	Control group	1	Pre-assessment (Five days PsyMate)
16161	Pre 1 (briefing)	4	10	4.5	1	Control group	1	Pre-assessment (Five days PsyMate)
16161	Pre 1 (briefing)	4	8	4	1	Control group	1	Pre-assessment (Five days PsyMate)
16161	Pre 1 (briefing)	2	4	5.75	1.5	Control group	1	Pre-assessment (Five days PsyMate)
16161	Pre 1 (briefing)	3	6	4.5	1.25	Control group	1	Pre-assessment (Five days PsyMate)
16161	Pre 1 (briefing)	1	2	2.5	3.5	Control group	1	Pre-assessment (Five days PsyMate)
16161	Pre 1 (briefing)	1	7	3.5	1	Control group	1	Pre-assessment (Five days PsyMate)
16161	Pre 1 (briefing)	6				Control group	1	Pre-assessment (Five days PsyMate)
16161	Pre 1 (briefing)	4	6	6.25	1	Control group	1	Pre-assessment (Five days PsyMate)
16161	Pre 1 (briefing)	3	8	2.5	2.5	Control group	1	Pre-assessment (Five days PsyMate)
16161	Pre 1 (briefing)	5	10	3.5	2	Control group	1	Pre-assessment (Five days PsyMate)
16161	Pre 1 (briefing)	4	4	5.75	1	Control group	1	Pre-assessment (Five days PsyMate)
16161	Pre 1 (briefing)	4	7	6	1	Control group	1	Pre-assessment (Five days PsyMate)
16161	Pre 1 (briefing)	2	2	3.25	1.5	Control group	1	Pre-assessment (Five days PsyMate)
16161	Pre 1 (briefing)	1	6	3.5	1	Control group	1	Pre-assessment (Five days PsyMate)
16161	Pre 1 (briefing)	3	7	4.5	1	Control group	1	Pre-assessment (Five days PsyMate)
16161	Pre 1 (briefing)	4	2	3.75	2.5	Control group	1	Pre-assessment (Five days PsyMate)
16161	Pre 1 (briefing)	5	7	4.75	1	Control group	1	Pre-assessment (Five days PsyMate)
16161	Pre 1 (briefing)	1	3	3.75	3.75	Control group	1	Pre-assessment (Five days PsyMate)
16161	Pre 1 (briefing)	2	3	2	1.5	Control group	1	Pre-assessment (Five days PsyMate)
16161	Pre 1 (briefing)	3	10	3.25	1.75	Control group	1	Pre-assessment (Five days PsyMate)
16161	Pre 1 (briefing)	3	3	2.25	2	Control group	1	Pre-assessment (Five days PsyMate)
16161	Pre 1 (briefing)	1	9	4.25	1.25	Control group	1	Pre-assessment (Five days PsyMate)
16161	Pre 1 (briefing)	2	8	4.75	1.5	Control group	1	Pre-assessment (Five days PsyMate)
16161	Pre 1 (briefing)	2	9	5.25	1	Control group	1	Pre-assessment (Five days PsyMate)
16161	Pre 1 (briefing)	3	4	2.5	1.25	Control group	1	Pre-assessment (Five days PsyMate)
16161	Pre 1 (briefing)	5	9	2.25	1	Control group	1	Pre-assessment (Five days PsyMate)
16161	Pre 1 (briefing)	2	6	3.75	1.25	Control group	1	Pre-assessment (Five days PsyMate)
16161	Pre 1 (briefing)	4	5	7	1	Control group	1	Pre-assessment (Five days PsyMate)
16161	Pre 1 (briefing)	1	10	4.75	1.5	Control group	1	Pre-assessment (Five days PsyMate)
16161	Pre 1 (briefing)	3	5	4.5	1	Control group	1	Pre-assessment (Five days PsyMate)
16161	Pre 1 (briefing)	5	8	4.5	1	Control group	1	Pre-assessment (Five days PsyMate)
16161	Pre 1 (briefing)	5	2	3.75	1.75	Control group	1	Pre-assessment (Five days PsyMate)
16161	Post 1 (briefing)	4	9	5.25	1	Control group	9	Post-assessment (Five days PsyMate)
16161	Post 1 (briefing)	5	2	5.75	1	Control group	9	Post-assessment (Five days PsyMate)
16161	Post 1 (briefing)	4	8	5.75	1	Control group	9	Post-assessment (Five days PsyMate)
16161	Post 1 (briefing)	1	5	4.75	1	Control group	9	Post-assessment (Five days PsyMate)
16161	Post 1 (briefing)	4	5	6.25	2	Control group	9	Post-assessment (Five days PsyMate)
16161	Post 1 (briefing)	4	7	3.5	1	Control group	9	Post-assessment (Five days PsyMate)
16161	Post 1 (briefing)	5	5	6.5	1	Control group	9	Post-assessment (Five days PsyMate)
16161	Post 1 (briefing)	2	10	3.25	1	Control group	9	Post-assessment (Five days PsyMate)
16161	Post 1 (briefing)	2	5	4.25	3	Control group	9	Post-assessment (Five days PsyMate)
16161	Post 1 (briefing)	2	9	4.5	1.5	Control group	9	Post-assessment (Five days PsyMate)
16161	Post 1 (briefing)	5	3	5.5	1	Control group	9	Post-assessment (Five days PsyMate)
16161	Post 1 (briefing)	4	4	5.5	2	Control group	9	Post-assessment (Five days PsyMate)
16161	Post 1 (briefing)	3	3	4	1.5	Control group	9	Post-assessment (Five days PsyMate)
16161	Post 1 (briefing)	1	3	5	1	Control group	9	Post-assessment (Five days PsyMate)
16161	Post 1 (briefing)	2	2	4	1.75	Control group	9	Post-assessment (Five days PsyMate)
16161	Post 1 (briefing)	3	8	5.75	1	Control group	9	Post-assessment (Five days PsyMate)
16161	Post 1 (briefing)	1	10	4.5	1.5	Control group	9	Post-assessment (Five days PsyMate)
16161	Post 1 (briefing)	5	8	5.75	1	Control group	9	Post-assessment (Five days PsyMate)
16161	Post 1 (briefing)	5	6	5.75	1	Control group	9	Post-assessment (Five days PsyMate)
16161	Post 1 (briefing)	4	2	4.5	1.5	Control group	9	Post-assessment (Five days PsyMate)
16161	Post 1 (briefing)	4	1	4.5	2	Control group	9	Post-assessment (Five days PsyMate)
16161	Post 1 (briefing)	1	1	3	4.5	Control group	9	Post-assessment (Five days PsyMate)
16161	Post 1 (briefing)	5	9	4.5	1	Control group	9	Post-assessment (Five days PsyMate)
16161	Post 1 (briefing)	2	7	4.25	1.75	Control group	9	Post-assessment (Five days PsyMate)
16161	Post 1 (briefing)	5	1	5	1	Control group	9	Post-assessment (Five days PsyMate)
16161	Post 1 (briefing)	2	3	2.75	3.25	Control group	9	Post-assessment (Five days PsyMate)
16161	Post 1 (briefing)	1	6	2.25	1	Control group	9	Post-assessment (Five days PsyMate)
16161	Post 1 (briefing)	3	2	3.5	2	Control group	9	Post-assessment (Five days PsyMate)
16161	Post 1 (briefing)	5	7	5.5	1	Control group	9	Post-assessment (Five days PsyMate)
16161	Post 1 (briefing)	3	10	5	1	Control group	9	Post-assessment (Five days PsyMate)
16161	Post 1 (briefing)	2	4	5	2.75	Control group	9	Post-assessment (Five days PsyMate)
16161	Post 1 (briefing)	1	2	4.25	3	Control group	9	Post-assessment (Five days PsyMate)
16161	Post 1 (briefing)	3	5	3.5	1.5	Control group	9	Post-assessment (Five days PsyMate)
16161	Post 1 (briefing)	3	6	4.75	1.5	Control group	9	Post-assessment (Five days PsyMate)
16161	Post 1 (briefing)	2	1	3	3	Control group	9	Post-assessment (Five days PsyMate)
16161	Post 1 (briefing)	1	4	5	1	Control group	9	Post-assessment (Five days PsyMate)
16161	Post 1 (briefing)	1	8	2.5	1.5	Control group	9	Post-assessment (Five days PsyMate)
16161	Post 1 (briefing)	3	4	4.25	1.75	Control group	9	Post-assessment (Five days PsyMate)
16161	Post 1 (briefing)	1	7	3.25	2	Control group	9	Post-assessment (Five days PsyMate)
16161	Post 1 (briefing)	4	6	5	1.75	Control group	9	Post-assessment (Five days PsyMate)
16161	Post 1 (briefing)	5	10	5.25	1	Control group	9	Post-assessment (Five days PsyMate)
16161	Post 1 (briefing)	1	9	5.25	1.5	Control group	9	Post-assessment (Five days PsyMate)
16161	Post 1 (briefing)	2	8	4	1	Control group	9	Post-assessment (Five days PsyMate)
16161	Post 1 (briefing)	4	10	5	1	Control group	9	Post-assessment (Five days PsyMate)
16161	Post 1 (briefing)	4	3	4	1.75	Control group	9	Post-assessment (Five days PsyMate)
16161	Post 1 (briefing)	3	9	5	1	Control group	9	Post-assessment (Five days PsyMate)
16163	Pre 1 (briefing)	3	1	4.5	2.25	Treatment	1	Pre-assessment (Five days PsyMate)
16163	Pre 1 (briefing)	4	4	1	3	Treatment	1	Pre-assessment (Five days PsyMate)
16163	Pre 1 (briefing)	1	2	2.25	2.25	Treatment	1	Pre-assessment (Five days PsyMate)
16163	Pre 1 (briefing)	5	1	1	4.75	Treatment	1	Pre-assessment (Five days PsyMate)
16163	Pre 1 (briefing)	2	2	3.5	1.75	Treatment	1	Pre-assessment (Five days PsyMate)
16163	Pre 1 (briefing)	3	10	1.25	3.5	Treatment	1	Pre-assessment (Five days PsyMate)
16163	Pre 1 (briefing)	4	6	1.25	3.75	Treatment	1	Pre-assessment (Five days PsyMate)
16163	Pre 1 (briefing)	3	6	2	3.25	Treatment	1	Pre-assessment (Five days PsyMate)
16163	Pre 1 (briefing)	1	1	1.25	3.25	Treatment	1	Pre-assessment (Five days PsyMate)
16163	Pre 1 (briefing)	2	8	3	1	Treatment	1	Pre-assessment (Five days PsyMate)
16163	Pre 1 (briefing)	4	8	1	3.75	Treatment	1	Pre-assessment (Five days PsyMate)
16163	Pre 1 (briefing)	2	10	3	2.25	Treatment	1	Pre-assessment (Five days PsyMate)
16163	Pre 1 (briefing)	3	2	1	3.75	Treatment	1	Pre-assessment (Five days PsyMate)
16163	Pre 1 (briefing)	5	3	1	3.5	Treatment	1	Pre-assessment (Five days PsyMate)
16163	Pre 1 (briefing)	4	9	1	2.5	Treatment	1	Pre-assessment (Five days PsyMate)
16163	Pre 1 (briefing)	5	9	1	4.75	Treatment	1	Pre-assessment (Five days PsyMate)
16163	Pre 1 (briefing)	2	1	3	1	Treatment	1	Pre-assessment (Five days PsyMate)
16163	Pre 1 (briefing)	5	2	1	3.25	Treatment	1	Pre-assessment (Five days PsyMate)
16163	Pre 1 (briefing)	5	8	1	4.75	Treatment	1	Pre-assessment (Five days PsyMate)
16163	Pre 1 (briefing)	4	7	1	3.25	Treatment	1	Pre-assessment (Five days PsyMate)
16163	Pre 1 (briefing)	4	10	1	3	Treatment	1	Pre-assessment (Five days PsyMate)
16163	Pre 1 (briefing)	3	4	1.25	2.75	Treatment	1	Pre-assessment (Five days PsyMate)
16163	Pre 1 (briefing)	3	9	1.5	3.5	Treatment	1	Pre-assessment (Five days PsyMate)
16163	Pre 1 (briefing)	1	3	1	2	Treatment	1	Pre-assessment (Five days PsyMate)
16163	Pre 1 (briefing)	1	10	3.75	1.25	Treatment	1	Pre-assessment (Five days PsyMate)
16163	Pre 1 (briefing)	2	5	1.25	2.75	Treatment	1	Pre-assessment (Five days PsyMate)
16163	Pre 1 (briefing)	4	3	1	3.25	Treatment	1	Pre-assessment (Five days PsyMate)
16163	Pre 1 (briefing)	3	5	1.75	3	Treatment	1	Pre-assessment (Five days PsyMate)
16163	Pre 1 (briefing)	5	4	1	2.5	Treatment	1	Pre-assessment (Five days PsyMate)
16163	Pre 1 (briefing)	1	9	3.25	2.5	Treatment	1	Pre-assessment (Five days PsyMate)
16163	Pre 1 (briefing)	4	5	1	4	Treatment	1	Pre-assessment (Five days PsyMate)
16163	Pre 1 (briefing)	3	8	1.25	3.25	Treatment	1	Pre-assessment (Five days PsyMate)
16163	Pre 1 (briefing)	5	5	2	3.5	Treatment	1	Pre-assessment (Five days PsyMate)
16163	Pre 1 (briefing)	4	1	1	2.75	Treatment	1	Pre-assessment (Five days PsyMate)
16163	Pre 1 (briefing)	2	6	3.5	1.75	Treatment	1	Pre-assessment (Five days PsyMate)
16163	Pre 1 (briefing)	5	10	1	4.5	Treatment	1	Pre-assessment (Five days PsyMate)
16163	Pre 1 (briefing)	3	7	1	3.75	Treatment	1	Pre-assessment (Five days PsyMate)
16163	Pre 1 (briefing)	4	2	1	3	Treatment	1	Pre-assessment (Five days PsyMate)
16163	Pre 1 (briefing)	1	8	3	2	Treatment	1	Pre-assessment (Five days PsyMate)
16163	Pre 1 (briefing)	2	4	1.5	2.75	Treatment	1	Pre-assessment (Five days PsyMate)
16163	Pre 1 (briefing)	1	7	1.75	2.75	Treatment	1	Pre-assessment (Five days PsyMate)
16163	Pre 1 (briefing)	1	6	1.75	3.5	Treatment	1	Pre-assessment (Five days PsyMate)
16163	Pre 1 (briefing)	1	5	3.25	2.25	Treatment	1	Pre-assessment (Five days PsyMate)
16163	Pre 1 (briefing)	1	4	4.25	2.25	Treatment	1	Pre-assessment (Five days PsyMate)
16163	Pre 1 (briefing)	5	7	1	2	Treatment	1	Pre-assessment (Five days PsyMate)
16163	Intervention period	1	3	2.75	3.75	Treatment	3	Intervention week 1 (Three days PsyMate)
16163	Intervention period	2	10	3	1.5	Treatment	3	Intervention week 1 (Three days PsyMate)
16163	Intervention period	3	5	4.25	2.75	Treatment	3	Intervention week 1 (Three days PsyMate)
16163	Intervention period	1	2	3.5	3.25	Treatment	3	Intervention week 1 (Three days PsyMate)
16163	Intervention period	3	4	4	1.75	Treatment	3	Intervention week 1 (Three days PsyMate)
16163	Intervention period	3	7	4	2	Treatment	3	Intervention week 1 (Three days PsyMate)
16163	Intervention period	2	6	4	3	Treatment	3	Intervention week 1 (Three days PsyMate)
16163	Intervention period	2	8	4	2.25	Treatment	3	Intervention week 1 (Three days PsyMate)
16163	Intervention period	3	1	3.5	2.75	Treatment	3	Intervention week 1 (Three days PsyMate)
16163	Intervention period	2	5	4	3.5	Treatment	3	Intervention week 1 (Three days PsyMate)
16163	Intervention period	1	8	3.5	3.75	Treatment	3	Intervention week 1 (Three days PsyMate)
16163	Intervention period	1	10	1.75	4.75	Treatment	3	Intervention week 1 (Three days PsyMate)
16163	Intervention period	1	1	2.5	1.75	Treatment	3	Intervention week 1 (Three days PsyMate)
16163	Intervention period	2	2	3.75	3.25	Treatment	3	Intervention week 1 (Three days PsyMate)
16163	Intervention period	2	4	1	3.5	Treatment	3	Intervention week 1 (Three days PsyMate)
16163	Intervention period	1	7	4.5	2.75	Treatment	3	Intervention week 1 (Three days PsyMate)
16163	Intervention period	2	1	4.25	3	Treatment	3	Intervention week 1 (Three days PsyMate)
16163	Intervention period	3	9	4	1	Treatment	3	Intervention week 1 (Three days PsyMate)
16163	Intervention period	1	9	4.25	3.75	Treatment	3	Intervention week 1 (Three days PsyMate)
16163	Intervention period	3	2	3.5	2	Treatment	3	Intervention week 1 (Three days PsyMate)
16163	Intervention period	2	3	3	3.5	Treatment	3	Intervention week 1 (Three days PsyMate)
16163	Intervention period	1	4	1	2.75	Treatment	3	Intervention week 1 (Three days PsyMate)
16163	Intervention period	2	9	4.25	2.5	Treatment	3	Intervention week 1 (Three days PsyMate)
16163	Intervention period	3	6	4.25	1.75	Treatment	3	Intervention week 1 (Three days PsyMate)
16163	Intervention period	1	6	4.25	3.25	Treatment	3	Intervention week 1 (Three days PsyMate)
16163	Intervention period	3	3	4	1.75	Treatment	3	Intervention week 1 (Three days PsyMate)
16163	Intervention period	2	7	4	2.5	Treatment	3	Intervention week 1 (Three days PsyMate)
16163	Intervention period	3	8	4.75	2	Treatment	3	Intervention week 1 (Three days PsyMate)
16163	Intervention period	3	10	3.5	1.5	Treatment	4	Intervention week 2 (Three days PsyMate)
16163	Intervention period	3	9	4.5	1	Treatment	4	Intervention week 2 (Three days PsyMate)
16163	Intervention period	3	8	3.75	1.5	Treatment	4	Intervention week 2 (Three days PsyMate)
16163	Intervention period	3	7	2.25	2	Treatment	4	Intervention week 2 (Three days PsyMate)
16163	Intervention period	3	6	4.25	1	Treatment	4	Intervention week 2 (Three days PsyMate)
16163	Intervention period	3	5	3.5	1.75	Treatment	4	Intervention week 2 (Three days PsyMate)
16163	Intervention period	1	3	4	1.5	Treatment	4	Intervention week 2 (Three days PsyMate)
16163	Intervention period	1	10	4	2	Treatment	4	Intervention week 2 (Three days PsyMate)
16163	Intervention period	2	7	4.25	1.5	Treatment	4	Intervention week 2 (Three days PsyMate)
16163	Intervention period	2	3	3.5	1.25	Treatment	4	Intervention week 2 (Three days PsyMate)
16163	Intervention period	2	9	3.75	1.25	Treatment	4	Intervention week 2 (Three days PsyMate)
16163	Intervention period	3	1	3.5	1.75	Treatment	4	Intervention week 2 (Three days PsyMate)
16163	Intervention period	1	6	4	1	Treatment	4	Intervention week 2 (Three days PsyMate)
16163	Intervention period	3	4	3.5	2.25	Treatment	4	Intervention week 2 (Three days PsyMate)
16163	Intervention period	2	4	4	1.5	Treatment	4	Intervention week 2 (Three days PsyMate)
16163	Intervention period	2	6	4.25	1.25	Treatment	4	Intervention week 2 (Three days PsyMate)
16163	Intervention period	3	2	3.75	1.5	Treatment	4	Intervention week 2 (Three days PsyMate)
16163	Intervention period	2	5	2	1.75	Treatment	4	Intervention week 2 (Three days PsyMate)
16163	Intervention period	1	5	4.5	1.5	Treatment	4	Intervention week 2 (Three days PsyMate)
16163	Intervention period	1	8	3.75	1	Treatment	4	Intervention week 2 (Three days PsyMate)
16163	Intervention period	2	10	4.25	1.75	Treatment	4	Intervention week 2 (Three days PsyMate)
16163	Intervention period	1	9	4.75	1	Treatment	4	Intervention week 2 (Three days PsyMate)
16163	Intervention period	2	1	4	1.75	Treatment	4	Intervention week 2 (Three days PsyMate)
16163	Intervention period	2	8	4.5	1.5	Treatment	4	Intervention week 2 (Three days PsyMate)
16163	Intervention period	2	2	3.5	1.25	Treatment	4	Intervention week 2 (Three days PsyMate)
16163	Intervention period	1	7	4	2	Treatment	4	Intervention week 2 (Three days PsyMate)
16163	Intervention period	1	2	4	1.5	Treatment	4	Intervention week 2 (Three days PsyMate)
16163	Intervention period	1	1	3.75	1.75	Treatment	4	Intervention week 2 (Three days PsyMate)
16163	Intervention period	1	4	4	1.25	Treatment	4	Intervention week 2 (Three days PsyMate)
16163	Intervention period	3	3	3.5	1.75	Treatment	4	Intervention week 2 (Three days PsyMate)
16163	Intervention period	2	9	3.25	3	Treatment	5	Intervention week 3 (Three days PsyMate)
16163	Intervention period	3	8	1	1.5	Treatment	5	Intervention week 3 (Three days PsyMate)
16163	Intervention period	2	6	3.75	2.25	Treatment	5	Intervention week 3 (Three days PsyMate)
16163	Intervention period	1	5	4	2	Treatment	5	Intervention week 3 (Three days PsyMate)
16163	Intervention period	1	1	3.25	2.75	Treatment	5	Intervention week 3 (Three days PsyMate)
16163	Intervention period	3	5	3.25	3.25	Treatment	5	Intervention week 3 (Three days PsyMate)
16163	Intervention period	1	9	3	3	Treatment	5	Intervention week 3 (Three days PsyMate)
16163	Intervention period	2	10	3.5	3	Treatment	5	Intervention week 3 (Three days PsyMate)
16163	Intervention period	2	1	2.75	2.75	Treatment	5	Intervention week 3 (Three days PsyMate)
16163	Intervention period	2	2	3.75	2.75	Treatment	5	Intervention week 3 (Three days PsyMate)
16163	Intervention period	2	4	2.75	3	Treatment	5	Intervention week 3 (Three days PsyMate)
16163	Intervention period	1	2	2.75	2.75	Treatment	5	Intervention week 3 (Three days PsyMate)
16163	Intervention period	2	7	3.25	3.5	Treatment	5	Intervention week 3 (Three days PsyMate)
16163	Intervention period	3	6	3	3.25	Treatment	5	Intervention week 3 (Three days PsyMate)
16163	Intervention period	1	4	2	4.5	Treatment	5	Intervention week 3 (Three days PsyMate)
16163	Intervention period	1	3	2.75	2.75	Treatment	5	Intervention week 3 (Three days PsyMate)
16163	Intervention period	3	2	3.5	3.25	Treatment	5	Intervention week 3 (Three days PsyMate)
16163	Intervention period	3	3	3.5	2	Treatment	5	Intervention week 3 (Three days PsyMate)
16163	Intervention period	3	7	4	2.5	Treatment	5	Intervention week 3 (Three days PsyMate)
16163	Intervention period	1	7	4	1.75	Treatment	5	Intervention week 3 (Three days PsyMate)
16163	Intervention period	2	8	4	2	Treatment	5	Intervention week 3 (Three days PsyMate)
16163	Intervention period	1	8	3.75	2.25	Treatment	5	Intervention week 3 (Three days PsyMate)
16163	Intervention period	1	6	1.25	1.75	Treatment	5	Intervention week 3 (Three days PsyMate)
16163	Intervention period	3	4	3.75	3.25	Treatment	5	Intervention week 3 (Three days PsyMate)
16163	Intervention period	2	3	3.5	2.75	Treatment	5	Intervention week 3 (Three days PsyMate)
16163	Intervention period	2	6	4	3	Treatment	6	Intervention week 4 (Three days PsyMate)
16163	Intervention period	2	3	3.75	2.5	Treatment	6	Intervention week 4 (Three days PsyMate)
16163	Intervention period	3	6	3.75	2.75	Treatment	6	Intervention week 4 (Three days PsyMate)
16163	Intervention period	1	3	3.75	2.25	Treatment	6	Intervention week 4 (Three days PsyMate)
16163	Intervention period	1	5	4	2.5	Treatment	6	Intervention week 4 (Three days PsyMate)
16163	Intervention period	1	9	4.25	1.5	Treatment	6	Intervention week 4 (Three days PsyMate)
16163	Intervention period	3	5	3.75	2.5	Treatment	6	Intervention week 4 (Three days PsyMate)
16163	Intervention period	2	4	4	2	Treatment	6	Intervention week 4 (Three days PsyMate)
16163	Intervention period	1	4	3.25	2.5	Treatment	6	Intervention week 4 (Three days PsyMate)
16163	Intervention period	3	9	3.5	3	Treatment	6	Intervention week 4 (Three days PsyMate)
16163	Intervention period	2	2	3.5	2.5	Treatment	6	Intervention week 4 (Three days PsyMate)
16163	Intervention period	3	7	2.5	2.75	Treatment	6	Intervention week 4 (Three days PsyMate)
16163	Intervention period	3	3	4	2	Treatment	6	Intervention week 4 (Three days PsyMate)
16163	Intervention period	3	8	3.5	2	Treatment	6	Intervention week 4 (Three days PsyMate)
16163	Intervention period	2	1	3.25	2.25	Treatment	6	Intervention week 4 (Three days PsyMate)
16163	Intervention period	3	4	3.25	2.25	Treatment	6	Intervention week 4 (Three days PsyMate)
16163	Intervention period	2	9	3.5	1.5	Treatment	6	Intervention week 4 (Three days PsyMate)
16163	Intervention period	1	1	3.25	1.5	Treatment	6	Intervention week 4 (Three days PsyMate)
16163	Intervention period	1	6	3.25	2	Treatment	6	Intervention week 4 (Three days PsyMate)
16163	Intervention period	3	2	3.75	2.25	Treatment	6	Intervention week 4 (Three days PsyMate)
16163	Intervention period	2	8	4	1.75	Treatment	6	Intervention week 4 (Three days PsyMate)
16163	Intervention period	2	5	4	3.25	Treatment	6	Intervention week 4 (Three days PsyMate)
16163	Intervention period	3	1	3.75	1.75	Treatment	6	Intervention week 4 (Three days PsyMate)
16163	Intervention period	2	7	3.25	3	Treatment	7	Intervention week 5 (Three days PsyMate)
16163	Intervention period	2	3	3	2.75	Treatment	7	Intervention week 5 (Three days PsyMate)
16163	Intervention period	2	4	2.75	3.25	Treatment	7	Intervention week 5 (Three days PsyMate)
16163	Intervention period	3	5	2.5	2.5	Treatment	7	Intervention week 5 (Three days PsyMate)
16163	Intervention period	1	5	3.25	2.5	Treatment	7	Intervention week 5 (Three days PsyMate)
16163	Intervention period	3	3	3.25	3	Treatment	7	Intervention week 5 (Three days PsyMate)
16163	Intervention period	2	6	3	2.75	Treatment	7	Intervention week 5 (Three days PsyMate)
16163	Intervention period	1	2	3	2	Treatment	7	Intervention week 5 (Three days PsyMate)
16163	Intervention period	2	1	2.75	2.75	Treatment	7	Intervention week 5 (Three days PsyMate)
16163	Intervention period	3	8	3.5	3	Treatment	7	Intervention week 5 (Three days PsyMate)
16163	Intervention period	3	6	3	2.5	Treatment	7	Intervention week 5 (Three days PsyMate)
16163	Intervention period	1	6	3.5	2.75	Treatment	7	Intervention week 5 (Three days PsyMate)
16163	Intervention period	3	4	2.75	2.5	Treatment	7	Intervention week 5 (Three days PsyMate)
16163	Intervention period	2	2	3	3.25	Treatment	7	Intervention week 5 (Three days PsyMate)
16163	Intervention period	3	1	2	4.5	Treatment	7	Intervention week 5 (Three days PsyMate)
16163	Intervention period	3	2	3	3	Treatment	7	Intervention week 5 (Three days PsyMate)
16163	Intervention period	1	1	3.25	2.75	Treatment	7	Intervention week 5 (Three days PsyMate)
16163	Intervention period	1	10	3	2.75	Treatment	7	Intervention week 5 (Three days PsyMate)
16163	Intervention period	2	9	1	5	Treatment	7	Intervention week 5 (Three days PsyMate)
16163	Intervention period	1	9	2.5	2.75	Treatment	7	Intervention week 5 (Three days PsyMate)
16163	Intervention period	1	4	3.25	2.5	Treatment	7	Intervention week 5 (Three days PsyMate)
16163	Intervention period	3	7	2.75	2.25	Treatment	7	Intervention week 5 (Three days PsyMate)
16163	Intervention period	2	5	3.5	2.75	Treatment	7	Intervention week 5 (Three days PsyMate)
16163	Intervention period	1	3	3.75	2.5	Treatment	7	Intervention week 5 (Three days PsyMate)
16163	Intervention period	3	9	2.5	3.25	Treatment	7	Intervention week 5 (Three days PsyMate)
16163	Intervention period	4	1			Treatment	7	Intervention week 5 (Three days PsyMate)
16163	Intervention period	2	8	1.5	4	Treatment	7	Intervention week 5 (Three days PsyMate)
16163	Intervention period	1	7	3.25	3	Treatment	7	Intervention week 5 (Three days PsyMate)
16163	Intervention period	3	10	3	3.25	Treatment	7	Intervention week 5 (Three days PsyMate)
16163	Intervention period	1	8	3.75	2.75	Treatment	7	Intervention week 5 (Three days PsyMate)
16163	Intervention period	2	6	3	2.75	Treatment	8	Intervention week 6 (Three days PsyMate)
16163	Intervention period	1	7	3	2.75	Treatment	8	Intervention week 6 (Three days PsyMate)
16163	Intervention period	1	5	2	2	Treatment	8	Intervention week 6 (Three days PsyMate)
16163	Intervention period	1	8	3.25	2	Treatment	8	Intervention week 6 (Three days PsyMate)
16163	Intervention period	1	6	2.75	2.75	Treatment	8	Intervention week 6 (Three days PsyMate)
16163	Intervention period	3	1	1.5	2.75	Treatment	8	Intervention week 6 (Three days PsyMate)
16163	Intervention period	3	10	2.75	2.75	Treatment	8	Intervention week 6 (Three days PsyMate)
16163	Intervention period	3	6	2.5	2.25	Treatment	8	Intervention week 6 (Three days PsyMate)
16163	Intervention period	2	9	3.25	2.75	Treatment	8	Intervention week 6 (Three days PsyMate)
16163	Intervention period	2	4	3	2.25	Treatment	8	Intervention week 6 (Three days PsyMate)
16163	Intervention period	3	8	2.5	2.25	Treatment	8	Intervention week 6 (Three days PsyMate)
16163	Intervention period	1	9	2.75	3	Treatment	8	Intervention week 6 (Three days PsyMate)
16163	Intervention period	2	7	3	2.5	Treatment	8	Intervention week 6 (Three days PsyMate)
16163	Intervention period	3	5	2.25	2.75	Treatment	8	Intervention week 6 (Three days PsyMate)
16163	Intervention period	2	5	3	2.5	Treatment	8	Intervention week 6 (Three days PsyMate)
16163	Intervention period	1	4	2.5	2.5	Treatment	8	Intervention week 6 (Three days PsyMate)
16163	Intervention period	2	10	2.5	2.75	Treatment	8	Intervention week 6 (Three days PsyMate)
16163	Intervention period	3	9	2.25	1.75	Treatment	8	Intervention week 6 (Three days PsyMate)
16163	Intervention period	3	7	3	3.25	Treatment	8	Intervention week 6 (Three days PsyMate)
16163	Intervention period	2	3	3.25	1.75	Treatment	8	Intervention week 6 (Three days PsyMate)
16163	Intervention period	3	4	1.75	2	Treatment	8	Intervention week 6 (Three days PsyMate)
16163	Intervention period	1	10	2.75	2.5	Treatment	8	Intervention week 6 (Three days PsyMate)
16163	Intervention period	1	1	2.75	3	Treatment	8	Intervention week 6 (Three days PsyMate)
16163	Intervention period	1	2	2.5	2.5	Treatment	8	Intervention week 6 (Three days PsyMate)
16163	Intervention period	2	1	2.75	2.5	Treatment	8	Intervention week 6 (Three days PsyMate)
16163	Intervention period	3	3	2.75	2.25	Treatment	8	Intervention week 6 (Three days PsyMate)
16163	Intervention period	1	3	3.25	2.75	Treatment	8	Intervention week 6 (Three days PsyMate)
16163	Intervention period	2	2	3	3	Treatment	8	Intervention week 6 (Three days PsyMate)
16164	Pre 1 (briefing)	4	2	1.5	2.5	Treatment	1	Pre-assessment (Five days PsyMate)
16164	Pre 1 (briefing)	4	9	1	3.5	Treatment	1	Pre-assessment (Five days PsyMate)
16164	Pre 1 (briefing)	3	4	3.5	1	Treatment	1	Pre-assessment (Five days PsyMate)
16164	Pre 1 (briefing)	2	6	1.5	4	Treatment	1	Pre-assessment (Five days PsyMate)
16164	Pre 1 (briefing)	6	9	2.25	1.5	Treatment	1	Pre-assessment (Five days PsyMate)
16164	Pre 1 (briefing)	5	1	1	1	Treatment	1	Pre-assessment (Five days PsyMate)
16164	Pre 1 (briefing)	2	8	1	3.5	Treatment	1	Pre-assessment (Five days PsyMate)
16164	Pre 1 (briefing)	1	9	3	3	Treatment	1	Pre-assessment (Five days PsyMate)
16164	Pre 1 (briefing)	6	6	2.5	1.75	Treatment	1	Pre-assessment (Five days PsyMate)
16164	Pre 1 (briefing)	6	10	2.5	1.5	Treatment	1	Pre-assessment (Five days PsyMate)
16164	Pre 1 (briefing)	6	7	1	2.5	Treatment	1	Pre-assessment (Five days PsyMate)
16164	Pre 1 (briefing)	5	4	4	3.25	Treatment	1	Pre-assessment (Five days PsyMate)
16164	Pre 1 (briefing)	3	6	4	1.25	Treatment	1	Pre-assessment (Five days PsyMate)
16164	Pre 1 (briefing)	4	10	3	3	Treatment	1	Pre-assessment (Five days PsyMate)
16164	Pre 1 (briefing)	6	1	2.5	2.5	Treatment	1	Pre-assessment (Five days PsyMate)
16164	Pre 1 (briefing)	5	9	1.5	1.5	Treatment	1	Pre-assessment (Five days PsyMate)
16164	Pre 1 (briefing)	3	7	4.5	1	Treatment	1	Pre-assessment (Five days PsyMate)
16164	Pre 1 (briefing)	3	3	4	1	Treatment	1	Pre-assessment (Five days PsyMate)
16164	Pre 1 (briefing)	5	10	1.25	3.25	Treatment	1	Pre-assessment (Five days PsyMate)
16164	Pre 1 (briefing)	3	10	5	1	Treatment	1	Pre-assessment (Five days PsyMate)
16164	Pre 1 (briefing)	4	8	1.75	3.25	Treatment	1	Pre-assessment (Five days PsyMate)
16164	Pre 1 (briefing)	2	10	1	3.5	Treatment	1	Pre-assessment (Five days PsyMate)
16164	Pre 1 (briefing)	5	5	1	3.25	Treatment	1	Pre-assessment (Five days PsyMate)
16164	Pre 1 (briefing)	4	7	2	2.75	Treatment	1	Pre-assessment (Five days PsyMate)
16164	Pre 1 (briefing)	3	5	4.5	1.5	Treatment	1	Pre-assessment (Five days PsyMate)
16164	Pre 1 (briefing)	6	8	1	3.5	Treatment	1	Pre-assessment (Five days PsyMate)
16164	Pre 1 (briefing)	5	2	2.5	1.25	Treatment	1	Pre-assessment (Five days PsyMate)
16164	Pre 1 (briefing)	3	9	3	1.5	Treatment	1	Pre-assessment (Five days PsyMate)
16164	Pre 1 (briefing)	2	9	1	4.25	Treatment	1	Pre-assessment (Five days PsyMate)
16164	Intervention period	4	7	1	3.25	Treatment	3	Intervention week 1 (Three days PsyMate)
16164	Intervention period	5	8	1	3.25	Treatment	3	Intervention week 1 (Three days PsyMate)
16164	Intervention period	4	2	1	1.75	Treatment	3	Intervention week 1 (Three days PsyMate)
16164	Intervention period	4	10	1	3.5	Treatment	3	Intervention week 1 (Three days PsyMate)
16164	Intervention period	5	4	1	3.5	Treatment	3	Intervention week 1 (Three days PsyMate)
16164	Intervention period	5	9	1.25	3.25	Treatment	3	Intervention week 1 (Three days PsyMate)
16164	Intervention period	3	4	1.75	3.25	Treatment	3	Intervention week 1 (Three days PsyMate)
16164	Intervention period	5	5	1	3	Treatment	3	Intervention week 1 (Three days PsyMate)
16164	Intervention period	3	3	2.5	3.25	Treatment	3	Intervention week 1 (Three days PsyMate)
16164	Intervention period	5	7	1	1.75	Treatment	3	Intervention week 1 (Three days PsyMate)
16164	Intervention period	5	10	1	3.25	Treatment	3	Intervention week 1 (Three days PsyMate)
16164	Intervention period	5	1	1	2	Treatment	3	Intervention week 1 (Three days PsyMate)
16164	Intervention period	2	2	2.5	3	Treatment	3	Intervention week 1 (Three days PsyMate)
16164	Intervention period	3	10	1	3.25	Treatment	3	Intervention week 1 (Three days PsyMate)
16164	Intervention period	2	7	2.75	3.5	Treatment	3	Intervention week 1 (Three days PsyMate)
16164	Intervention period	3	5	1.25	3.5	Treatment	3	Intervention week 1 (Three days PsyMate)
16164	Intervention period	4	3	1.75	3.25	Treatment	3	Intervention week 1 (Three days PsyMate)
16164	Intervention period	4	6	1.25	3.25	Treatment	3	Intervention week 1 (Three days PsyMate)
16164	Intervention period	1	9	4.5	3.5	Treatment	3	Intervention week 1 (Three days PsyMate)
16164	Intervention period	2	3	1.5	3.25	Treatment	3	Intervention week 1 (Three days PsyMate)
16164	Intervention period	3	7	1.25	3.25	Treatment	3	Intervention week 1 (Three days PsyMate)
16164	Intervention period	3	9	1.25	3.25	Treatment	3	Intervention week 1 (Three days PsyMate)
16164	Intervention period	4	8	1	3.25	Treatment	3	Intervention week 1 (Three days PsyMate)
16164	Intervention period	4	5	1	3.25	Treatment	3	Intervention week 1 (Three days PsyMate)
16164	Intervention period	4	9	1.25	3.25	Treatment	3	Intervention week 1 (Three days PsyMate)
16164	Intervention period	2	9	1.75	3	Treatment	3	Intervention week 1 (Three days PsyMate)
16164	Intervention period	2	10	1.5	3	Treatment	3	Intervention week 1 (Three days PsyMate)
16164	Intervention period	3	8	1.25	2.5	Treatment	3	Intervention week 1 (Three days PsyMate)
16164	Intervention period	1	10	2.5	2.5	Treatment	3	Intervention week 1 (Three days PsyMate)
16164	Intervention period	8	2	2.75	3.5	Treatment	4	Intervention week 2 (Three days PsyMate)
16164	Intervention period	6	10	1.5	3	Treatment	4	Intervention week 2 (Three days PsyMate)
16164	Intervention period	6	7	1	3	Treatment	4	Intervention week 2 (Three days PsyMate)
16164	Intervention period	7	5	1	3.5	Treatment	4	Intervention week 2 (Three days PsyMate)
16164	Intervention period	6	6	1.5	3.5	Treatment	4	Intervention week 2 (Three days PsyMate)
16164	Intervention period	7	1	1	3	Treatment	4	Intervention week 2 (Three days PsyMate)
16164	Intervention period	6	3	1	3.75	Treatment	4	Intervention week 2 (Three days PsyMate)
16164	Intervention period	5	6	1	3.25	Treatment	4	Intervention week 2 (Three days PsyMate)
16164	Intervention period	7	10	1	3.25	Treatment	4	Intervention week 2 (Three days PsyMate)
16164	Intervention period	6	9	1.5	3.5	Treatment	4	Intervention week 2 (Three days PsyMate)
16164	Intervention period	1	4	1	3.25	Treatment	4	Intervention week 2 (Three days PsyMate)
16164	Intervention period	8	1	1.25	3	Treatment	4	Intervention week 2 (Three days PsyMate)
16164	Intervention period	5	7	1	3	Treatment	4	Intervention week 2 (Three days PsyMate)
16164	Intervention period	7	3	1	1.75	Treatment	4	Intervention week 2 (Three days PsyMate)
16164	Intervention period	7	8	2	2.75	Treatment	4	Intervention week 2 (Three days PsyMate)
16164	Intervention period	6	5	1	3.5	Treatment	4	Intervention week 2 (Three days PsyMate)
16164	Intervention period	7	4	1	3.5	Treatment	4	Intervention week 2 (Three days PsyMate)
16164	Intervention period	5	8	1	3.5	Treatment	4	Intervention week 2 (Three days PsyMate)
16164	Intervention period	7	9	1.75	3	Treatment	4	Intervention week 2 (Three days PsyMate)
16164	Intervention period	6	4	1	3.5	Treatment	4	Intervention week 2 (Three days PsyMate)
16164	Intervention period	7	7	2.75	3.25	Treatment	4	Intervention week 2 (Three days PsyMate)
16164	Intervention period	1	6	1.25	3	Treatment	4	Intervention week 2 (Three days PsyMate)
16164	Intervention period	1	10	1	3.25	Treatment	4	Intervention week 2 (Three days PsyMate)
16164	Intervention period	5	5	1	3	Treatment	4	Intervention week 2 (Three days PsyMate)
16164	Intervention period	1	9	1	3	Treatment	4	Intervention week 2 (Three days PsyMate)
16164	Intervention period	5	9	1	2.75	Treatment	4	Intervention week 2 (Three days PsyMate)
16164	Intervention period	5	10	1	3.25	Treatment	4	Intervention week 2 (Three days PsyMate)
16164	Intervention period	7	2	1	2.25	Treatment	4	Intervention week 2 (Three days PsyMate)
16164	Intervention period	6	6			Treatment	5	Intervention week 3 (Three days PsyMate)
16164	Intervention period	3	1			Treatment	5	Intervention week 3 (Three days PsyMate)
16164	Intervention period	4	5	2.25	3.25	Treatment	5	Intervention week 3 (Three days PsyMate)
16164	Intervention period	4	8	2	3.5	Treatment	5	Intervention week 3 (Three days PsyMate)
16164	Intervention period	4	3	1	3.5	Treatment	5	Intervention week 3 (Three days PsyMate)
16164	Intervention period	4	1	1	3.25	Treatment	5	Intervention week 3 (Three days PsyMate)
16164	Intervention period	4	7	1	3.25	Treatment	5	Intervention week 3 (Three days PsyMate)
16164	Intervention period	7	5			Treatment	5	Intervention week 3 (Three days PsyMate)
16164	Intervention period	4	4	1.25	3.25	Treatment	5	Intervention week 3 (Three days PsyMate)
16164	Intervention period	6	5			Treatment	5	Intervention week 3 (Three days PsyMate)
16164	Intervention period	4	9	1.75	3.25	Treatment	5	Intervention week 3 (Three days PsyMate)
16164	Intervention period	7	2			Treatment	5	Intervention week 3 (Three days PsyMate)
16164	Intervention period	3	6	1.5	3.25	Treatment	5	Intervention week 3 (Three days PsyMate)
16164	Intervention period	3	4			Treatment	5	Intervention week 3 (Three days PsyMate)
16164	Intervention period	5	1			Treatment	5	Intervention week 3 (Three days PsyMate)
16164	Intervention period	3	10	1	3.5	Treatment	5	Intervention week 3 (Three days PsyMate)
16164	Intervention period	6	7			Treatment	5	Intervention week 3 (Three days PsyMate)
16164	Intervention period	6	4			Treatment	5	Intervention week 3 (Three days PsyMate)
16164	Intervention period	6	3			Treatment	5	Intervention week 3 (Three days PsyMate)
16164	Intervention period	6	1			Treatment	5	Intervention week 3 (Three days PsyMate)
16164	Intervention period	3	7	1.25	3.25	Treatment	5	Intervention week 3 (Three days PsyMate)
16164	Intervention period	3	5			Treatment	5	Intervention week 3 (Three days PsyMate)
16164	Intervention period	5	6			Treatment	5	Intervention week 3 (Three days PsyMate)
16164	Intervention period	2	5	2.25	3.25	Treatment	5	Intervention week 3 (Three days PsyMate)
16164	Intervention period	5	2			Treatment	5	Intervention week 3 (Three days PsyMate)
16164	Intervention period	6	8			Treatment	5	Intervention week 3 (Three days PsyMate)
16164	Intervention period	7	3			Treatment	5	Intervention week 3 (Three days PsyMate)
16164	Intervention period	3	9	1.25	3	Treatment	5	Intervention week 3 (Three days PsyMate)
16164	Intervention period	7	4			Treatment	5	Intervention week 3 (Three days PsyMate)
16164	Intervention period	5	4			Treatment	5	Intervention week 3 (Three days PsyMate)
16164	Intervention period	3	8	1	3.5	Treatment	5	Intervention week 3 (Three days PsyMate)
16164	Intervention period	2	10	1.25	3.25	Treatment	5	Intervention week 3 (Three days PsyMate)
16164	Intervention period	5	5			Treatment	5	Intervention week 3 (Three days PsyMate)
16164	Intervention period	6	2			Treatment	5	Intervention week 3 (Three days PsyMate)
16164	Intervention period	2	8			Treatment	5	Intervention week 3 (Three days PsyMate)
16164	Intervention period	7	1			Treatment	5	Intervention week 3 (Three days PsyMate)
16164	Intervention period	2	7	1	3.25	Treatment	5	Intervention week 3 (Three days PsyMate)
16164	Intervention period	4	2			Treatment	5	Intervention week 3 (Three days PsyMate)
16164	Intervention period	5	8			Treatment	5	Intervention week 3 (Three days PsyMate)
16164	Intervention period	5	9			Treatment	5	Intervention week 3 (Three days PsyMate)
16164	Intervention period	2	4			Treatment	5	Intervention week 3 (Three days PsyMate)
16164	Intervention period	2	2			Treatment	5	Intervention week 3 (Three days PsyMate)
16164	Intervention period	2	6			Treatment	5	Intervention week 3 (Three days PsyMate)
16164	Intervention period	4	6	1.25	3.25	Treatment	5	Intervention week 3 (Three days PsyMate)
16164	Intervention period	2	9	2.25	3	Treatment	5	Intervention week 3 (Three days PsyMate)
16164	Intervention period	4	10	2	3.25	Treatment	5	Intervention week 3 (Three days PsyMate)
16164	Intervention period	2	1	1	1.5	Treatment	5	Intervention week 3 (Three days PsyMate)
16164	Intervention period	5	7			Treatment	5	Intervention week 3 (Three days PsyMate)
16164	Intervention period	6	9			Treatment	5	Intervention week 3 (Three days PsyMate)
16164	Intervention period	1				Treatment	5	Intervention week 3 (Three days PsyMate)
16164	Intervention period	5	10	1.5	3.25	Treatment	5	Intervention week 3 (Three days PsyMate)
16164	Intervention period	5	3			Treatment	5	Intervention week 3 (Three days PsyMate)
16164	Intervention period	6	10			Treatment	5	Intervention week 3 (Three days PsyMate)
16164	Intervention period	2	3	1	3.25	Treatment	5	Intervention week 3 (Three days PsyMate)
16164	Intervention period	3	2	1.25	3.25	Treatment	5	Intervention week 3 (Three days PsyMate)
16164	Intervention period	3	3	1.25	3.25	Treatment	5	Intervention week 3 (Three days PsyMate)
16164	Intervention period	3	6	2.25	3.25	Treatment	6	Intervention week 4 (Three days PsyMate)
16164	Intervention period	2	6	1.25	2.25	Treatment	6	Intervention week 4 (Three days PsyMate)
16164	Intervention period	2	9	2.75	3.5	Treatment	6	Intervention week 4 (Three days PsyMate)
16164	Intervention period	3	10	2	3.5	Treatment	6	Intervention week 4 (Three days PsyMate)
16164	Intervention period	3	8	2.25	4.5	Treatment	6	Intervention week 4 (Three days PsyMate)
16164	Intervention period	1	2	2.25	3.25	Treatment	6	Intervention week 4 (Three days PsyMate)
16164	Intervention period	3	9	2.25	2.75	Treatment	6	Intervention week 4 (Three days PsyMate)
16164	Intervention period	2	4	3	3.25	Treatment	6	Intervention week 4 (Three days PsyMate)
16164	Intervention period	3	5	2.25	3.5	Treatment	6	Intervention week 4 (Three days PsyMate)
16164	Intervention period	2	8	2	3.25	Treatment	6	Intervention week 4 (Three days PsyMate)
16164	Intervention period	1	3	3.25	3.5	Treatment	6	Intervention week 4 (Three days PsyMate)
16164	Intervention period	2	10	2	3	Treatment	6	Intervention week 4 (Three days PsyMate)
16164	Intervention period	3	3	2.25	3.25	Treatment	6	Intervention week 4 (Three days PsyMate)
16164	Intervention period	1	8	1.5	3.5	Treatment	6	Intervention week 4 (Three days PsyMate)
16164	Intervention period	1	10	2	3.5	Treatment	6	Intervention week 4 (Three days PsyMate)
16164	Intervention period	1	9	1.5	3.25	Treatment	6	Intervention week 4 (Three days PsyMate)
16164	Intervention period	3	7	2.25	3.25	Treatment	6	Intervention week 4 (Three days PsyMate)
16165	Pre 1 (briefing)	4	10	2.5	1	Treatment	1	Pre-assessment (Five days PsyMate)
16165	Pre 1 (briefing)	1	7	2.5	1.75	Treatment	1	Pre-assessment (Five days PsyMate)
16165	Pre 1 (briefing)	4	2	3.25	1	Treatment	1	Pre-assessment (Five days PsyMate)
16165	Pre 1 (briefing)	1	4	2.25	1.75	Treatment	1	Pre-assessment (Five days PsyMate)
16165	Pre 1 (briefing)	2	8	3.75	1	Treatment	1	Pre-assessment (Five days PsyMate)
16165	Pre 1 (briefing)	1	6	4.25	1.75	Treatment	1	Pre-assessment (Five days PsyMate)
16165	Pre 1 (briefing)	4	5	1.75	1	Treatment	1	Pre-assessment (Five days PsyMate)
16165	Pre 1 (briefing)	2	2	1.5	1.75	Treatment	1	Pre-assessment (Five days PsyMate)
16165	Pre 1 (briefing)	3	9	4	1	Treatment	1	Pre-assessment (Five days PsyMate)
16165	Pre 1 (briefing)	4	3	1.75	1	Treatment	1	Pre-assessment (Five days PsyMate)
16165	Pre 1 (briefing)	1	3	2.25	2	Treatment	1	Pre-assessment (Five days PsyMate)
16165	Pre 1 (briefing)	5	4	2	2	Treatment	1	Pre-assessment (Five days PsyMate)
16165	Pre 1 (briefing)	3	4	2.5	1	Treatment	1	Pre-assessment (Five days PsyMate)
16165	Pre 1 (briefing)	4	9	2.5	1	Treatment	1	Pre-assessment (Five days PsyMate)
16165	Pre 1 (briefing)	4	4	1.75	1	Treatment	1	Pre-assessment (Five days PsyMate)
16165	Pre 1 (briefing)	2	6	2.75	1	Treatment	1	Pre-assessment (Five days PsyMate)
16165	Pre 1 (briefing)	2	9	3	1	Treatment	1	Pre-assessment (Five days PsyMate)
16165	Pre 1 (briefing)	4	8	3.25	1	Treatment	1	Pre-assessment (Five days PsyMate)
16165	Pre 1 (briefing)	1	9	4	1	Treatment	1	Pre-assessment (Five days PsyMate)
16165	Pre 1 (briefing)	1	10	1.5	4.25	Treatment	1	Pre-assessment (Five days PsyMate)
16165	Pre 1 (briefing)	2	3	2.5	1.25	Treatment	1	Pre-assessment (Five days PsyMate)
16165	Pre 1 (briefing)	3	1	3	1	Treatment	1	Pre-assessment (Five days PsyMate)
16165	Pre 1 (briefing)	1	5	3.25	1.75	Treatment	1	Pre-assessment (Five days PsyMate)
16165	Pre 1 (briefing)	2	10	4	1	Treatment	1	Pre-assessment (Five days PsyMate)
16165	Pre 1 (briefing)	1	2	2	2.75	Treatment	1	Pre-assessment (Five days PsyMate)
16165	Pre 1 (briefing)	3	3	3.5	1	Treatment	1	Pre-assessment (Five days PsyMate)
16165	Pre 1 (briefing)	3	10	2.25	3	Treatment	1	Pre-assessment (Five days PsyMate)
16165	Pre 1 (briefing)	3	8	2.25	1	Treatment	1	Pre-assessment (Five days PsyMate)
16165	Pre 1 (briefing)	1	8	3.5	1	Treatment	1	Pre-assessment (Five days PsyMate)
16165	Pre 1 (briefing)	2	1	1.25	1	Treatment	1	Pre-assessment (Five days PsyMate)
16165	Pre 1 (briefing)	2	4	2.5	1	Treatment	1	Pre-assessment (Five days PsyMate)
16165	Pre 1 (briefing)	2	5	2	1.5	Treatment	1	Pre-assessment (Five days PsyMate)
16165	Pre 1 (briefing)	3	5	2.75	1	Treatment	1	Pre-assessment (Five days PsyMate)
16165	Pre 1 (briefing)	2	7	1.75	1	Treatment	1	Pre-assessment (Five days PsyMate)
16165	Pre 1 (briefing)	5	9	2.5	1.5	Treatment	1	Pre-assessment (Five days PsyMate)
16165	Pre 1 (briefing)	5	3	2.5	1	Treatment	1	Pre-assessment (Five days PsyMate)
16165	Pre 1 (briefing)	1	1	3.75	1.75	Treatment	1	Pre-assessment (Five days PsyMate)
16165	Pre 1 (briefing)	3	2	3	1	Treatment	1	Pre-assessment (Five days PsyMate)
16165	Pre 1 (briefing)	4	6	3.25	1	Treatment	1	Pre-assessment (Five days PsyMate)
16165	Pre 1 (briefing)	5	8	1.75	3.25	Treatment	1	Pre-assessment (Five days PsyMate)
16165	Intervention period	3	9	2.25	1.75	Treatment	3	Intervention week 1 (Three days PsyMate)
16165	Intervention period	3	10	2.5	1	Treatment	3	Intervention week 1 (Three days PsyMate)
16165	Intervention period	3	7	2.25	1	Treatment	3	Intervention week 1 (Three days PsyMate)
16165	Intervention period	3	3	1.75	1.75	Treatment	3	Intervention week 1 (Three days PsyMate)
16165	Intervention period	2	4	2.5	1	Treatment	3	Intervention week 1 (Three days PsyMate)
16165	Intervention period	3	6	4.25	1	Treatment	3	Intervention week 1 (Three days PsyMate)
16165	Intervention period	1	7	2.5	2	Treatment	3	Intervention week 1 (Three days PsyMate)
16165	Intervention period	2	3	2.5	1	Treatment	3	Intervention week 1 (Three days PsyMate)
16165	Intervention period	1	5	3	1	Treatment	3	Intervention week 1 (Three days PsyMate)
16165	Intervention period	1	9	4	3	Treatment	3	Intervention week 1 (Three days PsyMate)
16165	Intervention period	3	5	3.5	1	Treatment	3	Intervention week 1 (Three days PsyMate)
16165	Intervention period	1	1	4	1	Treatment	3	Intervention week 1 (Three days PsyMate)
16165	Intervention period	3	8	2.75	1	Treatment	3	Intervention week 1 (Three days PsyMate)
16165	Intervention period	2	9	3.5	2.25	Treatment	3	Intervention week 1 (Three days PsyMate)
16165	Intervention period	2	6	3.25	1	Treatment	3	Intervention week 1 (Three days PsyMate)
16165	Intervention period	1	6	3.5	1	Treatment	3	Intervention week 1 (Three days PsyMate)
16165	Intervention period	3	2	1.75	1.75	Treatment	3	Intervention week 1 (Three days PsyMate)
16165	Intervention period	3	4	3.25	1.75	Treatment	3	Intervention week 1 (Three days PsyMate)
16165	Intervention period	1	4	4	1	Treatment	3	Intervention week 1 (Three days PsyMate)
16165	Intervention period	2	7	3.5	1	Treatment	3	Intervention week 1 (Three days PsyMate)
16165	Intervention period	1	10	3.75	1	Treatment	3	Intervention week 1 (Three days PsyMate)
16165	Intervention period	3	1	3.25	1	Treatment	3	Intervention week 1 (Three days PsyMate)
16165	Intervention period	2	8	3	2.5	Treatment	3	Intervention week 1 (Three days PsyMate)
16165	Intervention period	1	2	2.25	1	Treatment	3	Intervention week 1 (Three days PsyMate)
16165	Intervention period	1	8	1.75	1	Treatment	3	Intervention week 1 (Three days PsyMate)
16165	Intervention period	1	7	2	3	Treatment	4	Intervention week 2 (Three days PsyMate)
16165	Intervention period	3	2	2.5	1	Treatment	4	Intervention week 2 (Three days PsyMate)
16165	Intervention period	3	1	2	3.25	Treatment	4	Intervention week 2 (Three days PsyMate)
16165	Intervention period	4	2	2.25	1	Treatment	4	Intervention week 2 (Three days PsyMate)
16165	Intervention period	4	5	1.75	1	Treatment	4	Intervention week 2 (Three days PsyMate)
16165	Intervention period	2	10	2	4	Treatment	4	Intervention week 2 (Three days PsyMate)
16165	Intervention period	1	5	1.75	2	Treatment	4	Intervention week 2 (Three days PsyMate)
16165	Intervention period	1	9	1.75	2.5	Treatment	4	Intervention week 2 (Three days PsyMate)
16165	Intervention period	2	2	1.75	1	Treatment	4	Intervention week 2 (Three days PsyMate)
16165	Intervention period	3	10	3.25	1	Treatment	4	Intervention week 2 (Three days PsyMate)
16165	Intervention period	1	4	1	2.75	Treatment	4	Intervention week 2 (Three days PsyMate)
16165	Intervention period	2	4	1.5	1	Treatment	4	Intervention week 2 (Three days PsyMate)
16165	Intervention period	4	10	3.25	1.75	Treatment	4	Intervention week 2 (Three days PsyMate)
16165	Intervention period	3	3	1	1	Treatment	4	Intervention week 2 (Three days PsyMate)
16165	Intervention period	2	7	1	1	Treatment	4	Intervention week 2 (Three days PsyMate)
16165	Intervention period	1	3	1	3	Treatment	4	Intervention week 2 (Three days PsyMate)
16165	Intervention period	3	5	1.75	1	Treatment	4	Intervention week 2 (Three days PsyMate)
16165	Intervention period	1	10	1	2	Treatment	4	Intervention week 2 (Three days PsyMate)
16165	Intervention period	3	6	1	1	Treatment	4	Intervention week 2 (Three days PsyMate)
16165	Intervention period	2	3	1	1	Treatment	4	Intervention week 2 (Three days PsyMate)
16165	Intervention period	4	7	4	1.75	Treatment	4	Intervention week 2 (Three days PsyMate)
16165	Intervention period	3	9	1.5	1	Treatment	4	Intervention week 2 (Three days PsyMate)
16165	Intervention period	4	8	1.5	1.75	Treatment	4	Intervention week 2 (Three days PsyMate)
16165	Intervention period	1	8	1.75	4.5	Treatment	4	Intervention week 2 (Three days PsyMate)
16165	Intervention period	4	1	1	1	Treatment	4	Intervention week 2 (Three days PsyMate)
16165	Intervention period	3	8	2.75	1	Treatment	4	Intervention week 2 (Three days PsyMate)
16165	Intervention period	1	2	1	2.75	Treatment	4	Intervention week 2 (Three days PsyMate)
16165	Intervention period	2	5	1	1	Treatment	4	Intervention week 2 (Three days PsyMate)
16165	Intervention period	4	9	3	1	Treatment	4	Intervention week 2 (Three days PsyMate)
16165	Intervention period	4	6	1.75	1	Treatment	4	Intervention week 2 (Three days PsyMate)
16165	Intervention period	4	4	1	1	Treatment	4	Intervention week 2 (Three days PsyMate)
16165	Intervention period	1	3	2	1.75	Treatment	5	Intervention week 3 (Three days PsyMate)
16165	Intervention period	2	4	1.75	1.75	Treatment	5	Intervention week 3 (Three days PsyMate)
16165	Intervention period	1	6	2.25	1.75	Treatment	5	Intervention week 3 (Three days PsyMate)
16165	Intervention period	2	8	2.5	1.75	Treatment	5	Intervention week 3 (Three days PsyMate)
16165	Intervention period	1	8	1.75	2.75	Treatment	5	Intervention week 3 (Three days PsyMate)
16165	Intervention period	1	4	1.75	1	Treatment	5	Intervention week 3 (Three days PsyMate)
16165	Intervention period	3	9	2.5	1	Treatment	5	Intervention week 3 (Three days PsyMate)
16165	Intervention period	1	7	1.75	2	Treatment	5	Intervention week 3 (Three days PsyMate)
16165	Intervention period	3	7	2.5	1.75	Treatment	5	Intervention week 3 (Three days PsyMate)
16165	Intervention period	1	1	1.25	1	Treatment	5	Intervention week 3 (Three days PsyMate)
16165	Intervention period	3	8	2.75	1	Treatment	5	Intervention week 3 (Three days PsyMate)
16165	Intervention period	3	2	1.5	1.75	Treatment	5	Intervention week 3 (Three days PsyMate)
16165	Intervention period	3	3	3	1.75	Treatment	5	Intervention week 3 (Three days PsyMate)
16165	Intervention period	2	2	1.5	1.75	Treatment	5	Intervention week 3 (Three days PsyMate)
16165	Intervention period	3	6	1	1	Treatment	5	Intervention week 3 (Three days PsyMate)
16165	Intervention period	1	2	1.75	1	Treatment	5	Intervention week 3 (Three days PsyMate)
16165	Intervention period	2	7	2.25	1.75	Treatment	5	Intervention week 3 (Three days PsyMate)
16165	Intervention period	2	5	1	1.75	Treatment	5	Intervention week 3 (Three days PsyMate)
16165	Intervention period	2	6	2.25	1.75	Treatment	5	Intervention week 3 (Three days PsyMate)
16165	Intervention period	1	6	3	1.75	Treatment	6	Intervention week 4 (Three days PsyMate)
16165	Intervention period	2	9	1.75	2.25	Treatment	6	Intervention week 4 (Three days PsyMate)
16165	Intervention period	1	10	4.5	1.75	Treatment	6	Intervention week 4 (Three days PsyMate)
16165	Intervention period	2	3	1.75	1	Treatment	6	Intervention week 4 (Three days PsyMate)
16165	Intervention period	2	8	2.5	2.75	Treatment	6	Intervention week 4 (Three days PsyMate)
16165	Intervention period	2	4	1.75	1	Treatment	6	Intervention week 4 (Three days PsyMate)
16165	Intervention period	3	6	1	1	Treatment	6	Intervention week 4 (Three days PsyMate)
16165	Intervention period	2	2	1	1	Treatment	6	Intervention week 4 (Three days PsyMate)
16165	Intervention period	2	5	3	1	Treatment	6	Intervention week 4 (Three days PsyMate)
16165	Intervention period	1	2	1.75	1	Treatment	6	Intervention week 4 (Three days PsyMate)
16165	Intervention period	3	1	1.75	1	Treatment	6	Intervention week 4 (Three days PsyMate)
16165	Intervention period	3	2	1	1	Treatment	6	Intervention week 4 (Three days PsyMate)
16165	Intervention period	2	7	2.25	1	Treatment	6	Intervention week 4 (Three days PsyMate)
16165	Intervention period	3	7	1	1	Treatment	6	Intervention week 4 (Three days PsyMate)
16165	Intervention period	3	3	1	1	Treatment	6	Intervention week 4 (Three days PsyMate)
16165	Intervention period	1	7	1.75	1.75	Treatment	6	Intervention week 4 (Three days PsyMate)
16165	Intervention period	1	8	2	1.75	Treatment	6	Intervention week 4 (Three days PsyMate)
16165	Intervention period	1	5	3	1.5	Treatment	6	Intervention week 4 (Three days PsyMate)
16165	Intervention period	3	5	2.5	1	Treatment	6	Intervention week 4 (Three days PsyMate)
16165	Intervention period	1	9	1.75	1.75	Treatment	6	Intervention week 4 (Three days PsyMate)
16165	Intervention period	2	10	2	3	Treatment	6	Intervention week 4 (Three days PsyMate)
16165	Intervention period	2	9	2	1	Treatment	7	Intervention week 5 (Three days PsyMate)
16165	Intervention period	3	8	1	1	Treatment	7	Intervention week 5 (Three days PsyMate)
16165	Intervention period	1	8	1.75	1	Treatment	7	Intervention week 5 (Three days PsyMate)
16165	Intervention period	1	5	1.75	1	Treatment	7	Intervention week 5 (Three days PsyMate)
16165	Intervention period	1	2	1.75	1	Treatment	7	Intervention week 5 (Three days PsyMate)
16165	Intervention period	3	5	1	1	Treatment	7	Intervention week 5 (Three days PsyMate)
16165	Intervention period	1	9	3.25	1	Treatment	7	Intervention week 5 (Three days PsyMate)
16165	Intervention period	2	8	1.75	1	Treatment	7	Intervention week 5 (Three days PsyMate)
16165	Intervention period	3	1	1	1	Treatment	7	Intervention week 5 (Three days PsyMate)
16165	Intervention period	2	4	1	1	Treatment	7	Intervention week 5 (Three days PsyMate)
16165	Intervention period	1	10	1.75	1	Treatment	7	Intervention week 5 (Three days PsyMate)
16165	Intervention period	2	1	1	1	Treatment	7	Intervention week 5 (Three days PsyMate)
16165	Intervention period	1	1	2.75	1	Treatment	7	Intervention week 5 (Three days PsyMate)
16165	Intervention period	3	6	1	1	Treatment	7	Intervention week 5 (Three days PsyMate)
16165	Intervention period	3	2	1.75	1	Treatment	7	Intervention week 5 (Three days PsyMate)
16165	Intervention period	2	3	1	1	Treatment	7	Intervention week 5 (Three days PsyMate)
16165	Intervention period	1	4	2.25	1	Treatment	7	Intervention week 5 (Three days PsyMate)
16165	Intervention period	2	7	1	1	Treatment	7	Intervention week 5 (Three days PsyMate)
16165	Intervention period	2	6	1	1	Treatment	7	Intervention week 5 (Three days PsyMate)
16165	Intervention period	2	2	1.75	1	Treatment	7	Intervention week 5 (Three days PsyMate)
16165	Intervention period	1	7	1	1	Treatment	7	Intervention week 5 (Three days PsyMate)
16165	Intervention period	3	4	1	1	Treatment	8	Intervention week 6 (Three days PsyMate)
16165	Intervention period	6	5			Treatment	8	Intervention week 6 (Three days PsyMate)
16165	Intervention period	2	5	1	1	Treatment	8	Intervention week 6 (Three days PsyMate)
16165	Intervention period	1	10	1	1	Treatment	8	Intervention week 6 (Three days PsyMate)
16165	Intervention period	6	2			Treatment	8	Intervention week 6 (Three days PsyMate)
16165	Intervention period	1	5	1	1	Treatment	8	Intervention week 6 (Three days PsyMate)
16165	Intervention period	3	8	1.75	1	Treatment	8	Intervention week 6 (Three days PsyMate)
16165	Intervention period	3	5	1	1	Treatment	8	Intervention week 6 (Three days PsyMate)
16165	Intervention period	2	3	1.75	1	Treatment	8	Intervention week 6 (Three days PsyMate)
16165	Intervention period	2	4	1	1	Treatment	8	Intervention week 6 (Three days PsyMate)
16165	Intervention period	6	6			Treatment	8	Intervention week 6 (Three days PsyMate)
16165	Intervention period	3	10	3.25	1	Treatment	8	Intervention week 6 (Three days PsyMate)
16165	Intervention period	1	8	1	1	Treatment	8	Intervention week 6 (Three days PsyMate)
16165	Intervention period	1	2	1	1	Treatment	8	Intervention week 6 (Three days PsyMate)
16165	Intervention period	6	1			Treatment	8	Intervention week 6 (Three days PsyMate)
16165	Intervention period	1	7	1	1	Treatment	8	Intervention week 6 (Three days PsyMate)
16165	Intervention period	2	2	1	1	Treatment	8	Intervention week 6 (Three days PsyMate)
16165	Intervention period	1	9	1.5	1	Treatment	8	Intervention week 6 (Three days PsyMate)
16165	Intervention period	1	1	1	1	Treatment	8	Intervention week 6 (Three days PsyMate)
16165	Intervention period	1	4	1	1	Treatment	8	Intervention week 6 (Three days PsyMate)
16165	Intervention period	3	6	1	1	Treatment	8	Intervention week 6 (Three days PsyMate)
16165	Intervention period	3	7	2.25	1	Treatment	8	Intervention week 6 (Three days PsyMate)
16165	Intervention period	1	6	1	1	Treatment	8	Intervention week 6 (Three days PsyMate)
16165	Intervention period	6	3			Treatment	8	Intervention week 6 (Three days PsyMate)
16165	Intervention period	1	3	1	1	Treatment	8	Intervention week 6 (Three days PsyMate)
16165	Intervention period	3	9	2	1	Treatment	8	Intervention week 6 (Three days PsyMate)
16165	Intervention period	3	3	1.75	1	Treatment	8	Intervention week 6 (Three days PsyMate)
16165	Post 1 (briefing)	2	2	2.5	1	Treatment	9	Post-assessment (Five days PsyMate)
16165	Post 1 (briefing)	4	2	1.5	1	Treatment	9	Post-assessment (Five days PsyMate)
16165	Post 1 (briefing)	5	9	1.75	1	Treatment	9	Post-assessment (Five days PsyMate)
16165	Post 1 (briefing)	3	8	1	1	Treatment	9	Post-assessment (Five days PsyMate)
16165	Post 1 (briefing)	1	7	1	1	Treatment	9	Post-assessment (Five days PsyMate)
16165	Post 1 (briefing)	1	3	1.5	1	Treatment	9	Post-assessment (Five days PsyMate)
16165	Post 1 (briefing)	4	9	1	1	Treatment	9	Post-assessment (Five days PsyMate)
16165	Post 1 (briefing)	5	4	1.75	1	Treatment	9	Post-assessment (Five days PsyMate)
16165	Post 1 (briefing)	3	5	1.5	1	Treatment	9	Post-assessment (Five days PsyMate)
16165	Post 1 (briefing)	3	4	1	1	Treatment	9	Post-assessment (Five days PsyMate)
16165	Post 1 (briefing)	2	7	2.25	1	Treatment	9	Post-assessment (Five days PsyMate)
16165	Post 1 (briefing)	4	4	1	1	Treatment	9	Post-assessment (Five days PsyMate)
16165	Post 1 (briefing)	1	9	1	1	Treatment	9	Post-assessment (Five days PsyMate)
16165	Post 1 (briefing)	1	8	1	1	Treatment	9	Post-assessment (Five days PsyMate)
16165	Post 1 (briefing)	2	5	1	1	Treatment	9	Post-assessment (Five days PsyMate)
16165	Post 1 (briefing)	3	10	1.5	1	Treatment	9	Post-assessment (Five days PsyMate)
16165	Post 1 (briefing)	5	10	2.25	1	Treatment	9	Post-assessment (Five days PsyMate)
16165	Post 1 (briefing)	3	3	1	1	Treatment	9	Post-assessment (Five days PsyMate)
16165	Post 1 (briefing)	4	3	1.75	1	Treatment	9	Post-assessment (Five days PsyMate)
16165	Post 1 (briefing)	5	3	3	1	Treatment	9	Post-assessment (Five days PsyMate)
16165	Post 1 (briefing)	2	3	1	1	Treatment	9	Post-assessment (Five days PsyMate)
16165	Post 1 (briefing)	4	7	1	1	Treatment	9	Post-assessment (Five days PsyMate)
16165	Post 1 (briefing)	2	10	1	1	Treatment	9	Post-assessment (Five days PsyMate)
16165	Post 1 (briefing)	4	10	2	1	Treatment	9	Post-assessment (Five days PsyMate)
16165	Post 1 (briefing)	2	9	1	1	Treatment	9	Post-assessment (Five days PsyMate)
16165	Post 1 (briefing)	1	5	1	1	Treatment	9	Post-assessment (Five days PsyMate)
16165	Post 1 (briefing)	3	9	2.25	1	Treatment	9	Post-assessment (Five days PsyMate)
16165	Post 1 (briefing)	3	2	1	1	Treatment	9	Post-assessment (Five days PsyMate)
16165	Post 1 (briefing)	1	6			Treatment	9	Post-assessment (Five days PsyMate)
16165	Post 1 (briefing)	3	7	1	1	Treatment	9	Post-assessment (Five days PsyMate)
16165	Post 1 (briefing)	2	8	1	1	Treatment	9	Post-assessment (Five days PsyMate)
16165	Post 1 (briefing)	5	8	2.75	1	Treatment	9	Post-assessment (Five days PsyMate)
16165	Post 1 (briefing)	4	5	1	1	Treatment	9	Post-assessment (Five days PsyMate)
16165	Post 1 (briefing)	5	6	3.75	1	Treatment	9	Post-assessment (Five days PsyMate)
16165	Post 1 (briefing)	1	4	2.5	1.75	Treatment	9	Post-assessment (Five days PsyMate)
16165	Post 1 (briefing)	4	8	2	1	Treatment	9	Post-assessment (Five days PsyMate)
16165	Post 1 (briefing)	4	1	1	1	Treatment	9	Post-assessment (Five days PsyMate)
16165	Post 1 (briefing)	5	7	3.75	1	Treatment	9	Post-assessment (Five days PsyMate)
16166	Pre 1 (briefing)	4	8	2	3.75	Pseudo-intervention	1	Pre-assessment (Five days PsyMate)
16166	Pre 1 (briefing)	3	5	3	3	Pseudo-intervention	1	Pre-assessment (Five days PsyMate)
16166	Pre 1 (briefing)	3	8	3.25	2.75	Pseudo-intervention	1	Pre-assessment (Five days PsyMate)
16166	Pre 1 (briefing)	7	4	2.25	4.5	Pseudo-intervention	1	Pre-assessment (Five days PsyMate)
16166	Pre 1 (briefing)	6	9	4	4.5	Pseudo-intervention	1	Pre-assessment (Five days PsyMate)
16166	Pre 1 (briefing)	6	8	3.25	4	Pseudo-intervention	1	Pre-assessment (Five days PsyMate)
16166	Pre 1 (briefing)	2	8	3	2.25	Pseudo-intervention	1	Pre-assessment (Five days PsyMate)
16166	Pre 1 (briefing)	3	4	3	3	Pseudo-intervention	1	Pre-assessment (Five days PsyMate)
16166	Pre 1 (briefing)	3	6	3	3.75	Pseudo-intervention	1	Pre-assessment (Five days PsyMate)
16166	Pre 1 (briefing)	7	3	3	4.25	Pseudo-intervention	1	Pre-assessment (Five days PsyMate)
16166	Pre 1 (briefing)	1	7	1	1	Pseudo-intervention	1	Pre-assessment (Five days PsyMate)
16166	Pre 1 (briefing)	2	10	4.25	3	Pseudo-intervention	1	Pre-assessment (Five days PsyMate)
16166	Pre 1 (briefing)	4	6	3.75	4.5	Pseudo-intervention	1	Pre-assessment (Five days PsyMate)
16166	Pre 1 (briefing)	3	3	2.5	3.25	Pseudo-intervention	1	Pre-assessment (Five days PsyMate)
16166	Pre 1 (briefing)	5	3	3.25	3.75	Pseudo-intervention	1	Pre-assessment (Five days PsyMate)
16166	Pre 1 (briefing)	4	4	3.5	3.5	Pseudo-intervention	1	Pre-assessment (Five days PsyMate)
16166	Pre 1 (briefing)	2	9	2.5	3.5	Pseudo-intervention	1	Pre-assessment (Five days PsyMate)
16166	Pre 1 (briefing)	2	6	3.5	4.5	Pseudo-intervention	1	Pre-assessment (Five days PsyMate)
16166	Pre 1 (briefing)	6	3	3.5	4.5	Pseudo-intervention	1	Pre-assessment (Five days PsyMate)
16166	Pre 1 (briefing)	7	10	3.5	4.5	Pseudo-intervention	1	Pre-assessment (Five days PsyMate)
16166	Pre 1 (briefing)	1	6	3.75	4	Pseudo-intervention	1	Pre-assessment (Five days PsyMate)
16166	Pre 1 (briefing)	7	8	3	4.5	Pseudo-intervention	1	Pre-assessment (Five days PsyMate)
16166	Pre 1 (briefing)	4	7	3	3.75	Pseudo-intervention	1	Pre-assessment (Five days PsyMate)
16166	Pre 1 (briefing)	4	5	3	3.5	Pseudo-intervention	1	Pre-assessment (Five days PsyMate)
16166	Pre 1 (briefing)	7	6	3.25	4.25	Pseudo-intervention	1	Pre-assessment (Five days PsyMate)
16166	Pre 1 (briefing)	4	9	3.25	3.25	Pseudo-intervention	1	Pre-assessment (Five days PsyMate)
16166	Pre 1 (briefing)	3	7	3	4.5	Pseudo-intervention	1	Pre-assessment (Five days PsyMate)
16166	Pre 1 (briefing)	6	5	2	3.25	Pseudo-intervention	1	Pre-assessment (Five days PsyMate)
16166	Pre 1 (briefing)	4	10	3	4	Pseudo-intervention	1	Pre-assessment (Five days PsyMate)
16166	Pre 1 (briefing)	3	10	3.25	4.25	Pseudo-intervention	1	Pre-assessment (Five days PsyMate)
16166	Pre 1 (briefing)	7	7	3.25	4.25	Pseudo-intervention	1	Pre-assessment (Five days PsyMate)
16166	Pre 1 (briefing)	6	10	3.25	4.75	Pseudo-intervention	1	Pre-assessment (Five days PsyMate)
16166	Pre 1 (briefing)	7	5	3.5	4	Pseudo-intervention	1	Pre-assessment (Five days PsyMate)
16166	Pre 1 (briefing)	4	3	3.5	3.25	Pseudo-intervention	1	Pre-assessment (Five days PsyMate)
16166	Pre 1 (briefing)	4	2	4	2.5	Pseudo-intervention	1	Pre-assessment (Five days PsyMate)
16166	Pre 1 (briefing)	5	4	3.5	4.25	Pseudo-intervention	1	Pre-assessment (Five days PsyMate)
16166	Pre 1 (briefing)	6	6	2.5	4.5	Pseudo-intervention	1	Pre-assessment (Five days PsyMate)
16166	Pre 1 (briefing)	3	9	4.5	3.5	Pseudo-intervention	1	Pre-assessment (Five days PsyMate)
16166	Pre 1 (briefing)	6	4	3	3.5	Pseudo-intervention	1	Pre-assessment (Five days PsyMate)
16166	Pre 1 (briefing)	5	9	2.25	3.5	Pseudo-intervention	1	Pre-assessment (Five days PsyMate)
16166	Pre 1 (briefing)	2	3	3	5	Pseudo-intervention	1	Pre-assessment (Five days PsyMate)
16166	Pre 1 (briefing)	7	9	3	4.25	Pseudo-intervention	1	Pre-assessment (Five days PsyMate)
16166	Intervention period	3	9	4	2.75	Pseudo-intervention	3	Intervention week 1 (Three days PsyMate)
16166	Intervention period	3	5	3	4.25	Pseudo-intervention	3	Intervention week 1 (Three days PsyMate)
16166	Intervention period	2	8	3.5	4.25	Pseudo-intervention	3	Intervention week 1 (Three days PsyMate)
16166	Intervention period	3	2	4.25	3.75	Pseudo-intervention	3	Intervention week 1 (Three days PsyMate)
16166	Intervention period	3	3	3.5	4	Pseudo-intervention	3	Intervention week 1 (Three days PsyMate)
16166	Intervention period	4	6	2	5	Pseudo-intervention	3	Intervention week 1 (Three days PsyMate)
16166	Intervention period	4	9	2.5	4.5	Pseudo-intervention	3	Intervention week 1 (Three days PsyMate)
16166	Intervention period	4	8	4	4	Pseudo-intervention	3	Intervention week 1 (Three days PsyMate)
16166	Intervention period	2	7	3.75	4.25	Pseudo-intervention	3	Intervention week 1 (Three days PsyMate)
16166	Intervention period	1	2	3.25	4.25	Pseudo-intervention	3	Intervention week 1 (Three days PsyMate)
16166	Intervention period	2	4	3.5	3.75	Pseudo-intervention	3	Intervention week 1 (Three days PsyMate)
16166	Intervention period	1	8	3.5	4.5	Pseudo-intervention	3	Intervention week 1 (Three days PsyMate)
16166	Intervention period	2	5	4.25	4	Pseudo-intervention	3	Intervention week 1 (Three days PsyMate)
16166	Intervention period	3	8	3.25	4	Pseudo-intervention	3	Intervention week 1 (Three days PsyMate)
16166	Intervention period	1	3	3	4.25	Pseudo-intervention	3	Intervention week 1 (Three days PsyMate)
16166	Intervention period	4	7	3	4.25	Pseudo-intervention	3	Intervention week 1 (Three days PsyMate)
16166	Intervention period	1	7	3.75	4	Pseudo-intervention	3	Intervention week 1 (Three days PsyMate)
16166	Intervention period	2	10	3.75	3.75	Pseudo-intervention	3	Intervention week 1 (Three days PsyMate)
16166	Intervention period	4	2	3.25	4.5	Pseudo-intervention	3	Intervention week 1 (Three days PsyMate)
16166	Intervention period	3	7	4.5	4.25	Pseudo-intervention	3	Intervention week 1 (Three days PsyMate)
16166	Intervention period	1	5	3.75	3.75	Pseudo-intervention	3	Intervention week 1 (Three days PsyMate)
16166	Intervention period	4	4	4	3.75	Pseudo-intervention	3	Intervention week 1 (Three days PsyMate)
16166	Intervention period	3	6	3	4.25	Pseudo-intervention	3	Intervention week 1 (Three days PsyMate)
16166	Intervention period	2	3	4	4.25	Pseudo-intervention	3	Intervention week 1 (Three days PsyMate)
16166	Intervention period	4	5	2.75	4.25	Pseudo-intervention	3	Intervention week 1 (Three days PsyMate)
16166	Intervention period	1	6	3.75	3.75	Pseudo-intervention	3	Intervention week 1 (Three days PsyMate)
16166	Intervention period	4	10	2.75	4	Pseudo-intervention	3	Intervention week 1 (Three days PsyMate)
16166	Intervention period	1	4	3	4.5	Pseudo-intervention	3	Intervention week 1 (Three days PsyMate)
16166	Intervention period	1	9	4	3.5	Pseudo-intervention	3	Intervention week 1 (Three days PsyMate)
16166	Intervention period	3	10	3.75	4	Pseudo-intervention	3	Intervention week 1 (Three days PsyMate)
16166	Intervention period	1	10	3.5	4.75	Pseudo-intervention	3	Intervention week 1 (Three days PsyMate)
16166	Intervention period	4	3	3	4.5	Pseudo-intervention	3	Intervention week 1 (Three days PsyMate)
16166	Intervention period	2	9	3.75	4	Pseudo-intervention	3	Intervention week 1 (Three days PsyMate)
16166	Intervention period	2	6	3.5	3.5	Pseudo-intervention	3	Intervention week 1 (Three days PsyMate)
16166	Intervention period	3	2	4.5	4.25	Pseudo-intervention	4	Intervention week 2 (Three days PsyMate)
16166	Intervention period	2	9	4	3.25	Pseudo-intervention	4	Intervention week 2 (Three days PsyMate)
16166	Intervention period	3	5	4.5	3.5	Pseudo-intervention	4	Intervention week 2 (Three days PsyMate)
16166	Intervention period	2	6	3.75	4.75	Pseudo-intervention	4	Intervention week 2 (Three days PsyMate)
16166	Intervention period	1	5	2.5	3.75	Pseudo-intervention	4	Intervention week 2 (Three days PsyMate)
16166	Intervention period	3	7	4.75	3.25	Pseudo-intervention	4	Intervention week 2 (Three days PsyMate)
16166	Intervention period	3	8	4.75	3.25	Pseudo-intervention	4	Intervention week 2 (Three days PsyMate)
16166	Intervention period	3	9	4	4	Pseudo-intervention	4	Intervention week 2 (Three days PsyMate)
16166	Intervention period	1	4	3	3.75	Pseudo-intervention	4	Intervention week 2 (Three days PsyMate)
16166	Intervention period	1	3	3.75	3.75	Pseudo-intervention	4	Intervention week 2 (Three days PsyMate)
16166	Intervention period	2	10	3.25	4	Pseudo-intervention	4	Intervention week 2 (Three days PsyMate)
16166	Intervention period	2	5	3.25	3.5	Pseudo-intervention	4	Intervention week 2 (Three days PsyMate)
16166	Intervention period	2	2	3.5	3.75	Pseudo-intervention	4	Intervention week 2 (Three days PsyMate)
16166	Intervention period	2	3	3.25	4.5	Pseudo-intervention	4	Intervention week 2 (Three days PsyMate)
16166	Intervention period	1	8	3	4.25	Pseudo-intervention	4	Intervention week 2 (Three days PsyMate)
16166	Intervention period	1	6	2.25	4.5	Pseudo-intervention	4	Intervention week 2 (Three days PsyMate)
16166	Intervention period	2	7	5	3.25	Pseudo-intervention	4	Intervention week 2 (Three days PsyMate)
16166	Intervention period	2	8	5.25	3.5	Pseudo-intervention	4	Intervention week 2 (Three days PsyMate)
16166	Intervention period	1	9	2.75	3.75	Pseudo-intervention	4	Intervention week 2 (Three days PsyMate)
16166	Intervention period	3	4	5	3.5	Pseudo-intervention	4	Intervention week 2 (Three days PsyMate)
16166	Intervention period	3	3	4.5	3.75	Pseudo-intervention	4	Intervention week 2 (Three days PsyMate)
16166	Intervention period	1	2	4	3.75	Pseudo-intervention	4	Intervention week 2 (Three days PsyMate)
16166	Intervention period	1	10	3	4.5	Pseudo-intervention	4	Intervention week 2 (Three days PsyMate)
16166	Intervention period	2	4	2.5	3.75	Pseudo-intervention	4	Intervention week 2 (Three days PsyMate)
16166	Intervention period	3	6	3.75	4.25	Pseudo-intervention	5	Intervention week 3 (Three days PsyMate)
16166	Intervention period	2	7	5	3.25	Pseudo-intervention	5	Intervention week 3 (Three days PsyMate)
16166	Intervention period	2	10	2.75	4.25	Pseudo-intervention	5	Intervention week 3 (Three days PsyMate)
16166	Intervention period	1	10	4.25	4.25	Pseudo-intervention	5	Intervention week 3 (Three days PsyMate)
16166	Intervention period	1	5	4	3.25	Pseudo-intervention	5	Intervention week 3 (Three days PsyMate)
16166	Intervention period	3	10	4.75	2.75	Pseudo-intervention	5	Intervention week 3 (Three days PsyMate)
16166	Intervention period	1	4	3.25	3.75	Pseudo-intervention	5	Intervention week 3 (Three days PsyMate)
16166	Intervention period	4	9	3.5	2.75	Pseudo-intervention	5	Intervention week 3 (Three days PsyMate)
16166	Intervention period	4	3	3	3.75	Pseudo-intervention	5	Intervention week 3 (Three days PsyMate)
16166	Intervention period	2	6	3	4	Pseudo-intervention	5	Intervention week 3 (Three days PsyMate)
16166	Intervention period	4	7	4.25	3.5	Pseudo-intervention	5	Intervention week 3 (Three days PsyMate)
16166	Intervention period	2	5	3.25	3.75	Pseudo-intervention	5	Intervention week 3 (Three days PsyMate)
16166	Intervention period	4	8	3.5	3.5	Pseudo-intervention	5	Intervention week 3 (Three days PsyMate)
16166	Intervention period	4	5	4.75	4	Pseudo-intervention	5	Intervention week 3 (Three days PsyMate)
16166	Intervention period	1	3	4	4	Pseudo-intervention	5	Intervention week 3 (Three days PsyMate)
16166	Intervention period	4	6	3.75	3.25	Pseudo-intervention	5	Intervention week 3 (Three days PsyMate)
16166	Intervention period	1	7	3.5	4	Pseudo-intervention	5	Intervention week 3 (Three days PsyMate)
16166	Intervention period	2	8	3.75	4.25	Pseudo-intervention	5	Intervention week 3 (Three days PsyMate)
16166	Intervention period	2	4	3	3.25	Pseudo-intervention	5	Intervention week 3 (Three days PsyMate)
16166	Intervention period	4	4	4.25	4	Pseudo-intervention	5	Intervention week 3 (Three days PsyMate)
16166	Intervention period	3	2	4.5	3.75	Pseudo-intervention	5	Intervention week 3 (Three days PsyMate)
16166	Intervention period	4	2	4.75	3.5	Pseudo-intervention	5	Intervention week 3 (Three days PsyMate)
16166	Intervention period	4	10	2.75	2.5	Pseudo-intervention	5	Intervention week 3 (Three days PsyMate)
16166	Intervention period	1	6			Pseudo-intervention	5	Intervention week 3 (Three days PsyMate)
16166	Intervention period	1	9	3.25	4	Pseudo-intervention	5	Intervention week 3 (Three days PsyMate)
16166	Intervention period	2	3	2.75	4.25	Pseudo-intervention	5	Intervention week 3 (Three days PsyMate)
16166	Intervention period	3	7	4	3.5	Pseudo-intervention	5	Intervention week 3 (Three days PsyMate)
[truncated: 15,856 more rows]
